# Supplementary material for: A statistical framework to identify cell types whose genetically regulated proportions are associated with complex diseases
Source: PLoS Genet. 2023 Jul 31;19(7):e1010825. doi: 10.1371/journal.pgen.1010825 (PMC10414598; doi:10.1371/journal.pgen.1010825)
Supplement: S1 Table — Table A. Statistical power and type I error of FUMA in simulation study. Table B. Cohort information of GWAS summary statistics. Table C. HCL tissues used in the analysis. Table D. Shared cell types (mainly immune cells) in all tissues. Table E. cWAS test results in all HCL tissues for 56 traits. Table F. scRNA-seq datasets used for MAGMA analysis. Table G. The fraction of cell type proportion explained by genetics. Table H. Significant associations identified by MAGMA gene analysis. Table I. Significant associations identified by LD score regression. Table J. Number of significant associations identified by cWAS when utilizing different number of signature genes. (XLSX) [file pgen.1010825.s017.xlsx]

## Sheet: Table A
Heritability	Power	Type I error
0.01	0.1654	0.1033
0.02	0.1474	0.1167
0.03	0.18	0.1233
0.04	0.16	0.101
0.05	0.1421	0.11
0.06	0.1537	0.0967
0.07	0.1241	0.09
0.08	0.1466	0.11
0.09	0.1439	0.0843

## Sheet: Table B
Phenotypes	Abbreviation	Sample size	Link
Attention-Deficit/Hyperactivity Disorder	ADHD	53293	https://ipsych.au.dk/downloads/data-download-agreement-adhd-european-ancestry-gwas-june-2017/
Alzheimer's Disease	AD	63926	https://www.nature.com/articles/s41588-019-0358-2
Anxiety Disorder	ADIS	31890	https://www.med.unc.edu/pgc/results-and-downloads/angst/
Anorexia Nervosa	AN	14477	https://www.med.unc.edu/pgc/results-and-downloads/ed/
Autism Spectrum Disorder	ASD	46351	https://ipsych.au.dk/downloads/data-download-agreement-ipsych-pgc-asd-nov2017/
Asthma	Asthma	127669	https://www.ebi.ac.uk/gwas/downloads/summary-statistics
Breast Cancer	BC	228951	https://www.nature.com/articles/nature24284#auth-1
Bipolar Disorder	BD	51710	https://www.med.unc.edu/pgc/results-and-downloads/bip
Body Mass Index	BMI	795640	http://cnsgenomics.com/data.html
Coronary Artery Disease	CAD	86995	http://www.cardiogramplusc4d.org/data-downloads/
Chronic Kidney Disease	CKD	118147	https://www.nhlbi.nih.gov/research/intramural/researchers/ckdgen
Chronic obstructive pulmonary disease	COPD	5346	http://www.ncbi.nlm.nih.gov/projects/gap/cgi-bin/study.cgi?study_id=phs000179.v4.p2
Cognitive Performance	CP	257828	https://www.thessgac.org/data
Crohn's Disease	Crohn	40266	ftp://ftp.sanger.ac.uk/pub/project/humgen/summary_statistics/human/2016-11-07
Alcoholism	DrnkWk	537349	https://conservancy.umn.edu/handle/11299/201564
Educationl Attainment	EA	766345	https://www.thessgac.org/data
Eczema	Eczema	40835	http://data.bris.ac.uk/data/dataset/28uchsdpmub118uex26ylacqm
Epilepsy	epilepsy	34853	http://www.epigad.org/gwas_ilae2014/
Fasting Glucose	FG	58074	https://www.magicinvestigators.org/downloads/
Fasting Insulin	FI	51750	ftp://ftp.sanger.ac.uk/pub/magic/MAGIC_Metabochip_Public_data_release_25Jan.zip
Fasting Proinsulin	FP	10701	https://www.magicinvestigators.org/downloads/
Hemoglobin A1(C)	HBA1C	46368	https://www.magicinvestigators.org/downloads/
HDL Cholesterol	HDL	99900	http://csg.sph.umich.edu/willer/public/lipids2010/
Height	Height	709706	http://cnsgenomics.com/data.html
Beta-cell Function (HOMA-B)	HOMA-B	46186	https://www.magicinvestigators.org/downloads/
Insulin Resistance (HOMA-IR)	HOMA-IR	46186	https://www.magicinvestigators.org/downloads/
Resting Heart Rate	HR	134251	https://www.cardiomics.net/download-data
Inflammatory Bowel Disease	IBD	59957	ftp://ftp.sanger.ac.uk/pub/project/humgen/summary_statistics/human/2016-11-07
Insomnia	Insomnia	113006	https://grasp.nhlbi.nih.gov/FullResults.aspx
Idiopathic Pulmonary Fibrosis	IPF	11279	https://www.biorxiv.org/content/10.1101/636761v1.abstract
Ischaemic Stroke	IS	29633	http://cerebrovascularportal.org/informational/downloads
Longevity(>=90 survival percent)	longevity	36745	https://www.longevitygenomics.org/downloads
Lung Cancer Adenocarcinomas	LC-Adeno	66756	https://pubmed.ncbi.nlm.nih.gov/22899653/
Lung Cancer Squamous Cell	LC-Squam	57185	https://pubmed.ncbi.nlm.nih.gov/22899653/
Lung Cancer (All)	LC-All	85716	https://pubmed.ncbi.nlm.nih.gov/22899653/
LDL Cholesterol	LDL	95454	http://csg.sph.umich.edu/willer/public/lipids2010/
Major Depressive Disorder	MDD	500199	https://www.med.unc.edu/pgc/results-and-downloads/mdd/
Neuroticism	NSM	170911	https://www.thessgac.org/data
Obsessive Compulsive Disorder	OCD	9725	https://www.med.unc.edu/pgc/results-and-downloads/ocd/
Primary Biliary Cirrhosis	PBC	13239	https://www.immunobase.org/downloads/protected_data/GWAS_Data/
Prostate Cancer	PC	140306	https://www.nature.com/articles/s41588-018-0142-8#auth-1
Parkinson's Disease	PD	482730	https://drive.google.com/file/d/1FZ9UL99LAqyWnyNBxxlx6qOUlfAnublN/view
Primary Sclerosing Cholangitis	PSC	14890	ftp://ftp.ebi.ac.uk/pub/databases/gwas/summary_statistics/JiSG_27992413_GCST004030/
Post-Traumatic Stress Disorder	PTSD	146660	https://www.ncbi.nlm.nih.gov/pmc/articles/PMC6953633/
Rheumatoid Arthritis	RA	58284	http://plaza.umin.ac.jp/~yokada/datasource/software.htm
Suicide Attempt	SA	50264	https://ipsych.au.dk/downloads/data-download-agreement-genetics-of-suicide-attempts-with-or-without-mental-disorders-gwas-2018/
Sleep Duration	SD	127573	http://www.t2diabetesgenes.org/data/
Systemic Lupus Erythematosus	SLE	14267	https://www.immunobase.org/downloads/protected_data/GWAS_Data/
Smoking Behavior	SmkInit	632802	https://conservancy.umn.edu/handle/11299/201564
Type-II Diabetes	T2D	159208	http://diagram-consortium.org/downloads.html
Total Cholesterol	TC	100184	http://csg.sph.umich.edu/willer/public/lipids2010/
Triglycerides	TG	96598	http://csg.sph.umich.edu/willer/public/lipids2010/
Tourette Syndrome	TS	14307	https://www.med.unc.edu/pgc/results-and-downloads/ts/
Ulcerative Colitis	UC	45975	ftp://ftp.sanger.ac.uk/pub/project/humgen/summary_statistics/human/2016-11-07
creatinine	CREA	~10698	http://www.computationalmedicine.fi/data#NMR_GWAS
UK Biobank cell count GWASs:
Lymphocyte count		349856	https://broad-ukb-sumstats-us-east-1.s3.amazonaws.com/round2/additive-tsvs/30120_irnt.gwas.imputed_v3.both_sexes.tsv.bgz
Monocyte count		349856	https://broad-ukb-sumstats-us-east-1.s3.amazonaws.com/round2/additive-tsvs/30130_irnt.gwas.imputed_v3.both_sexes.tsv.bgz
Neutrophill count		349856	https://broad-ukb-sumstats-us-east-1.s3.amazonaws.com/round2/additive-tsvs/30140_irnt.gwas.imputed_v3.both_sexes.tsv.bgz
Eosinophill count		349856	https://broad-ukb-sumstats-us-east-1.s3.amazonaws.com/round2/additive-tsvs/30150.gwas.imputed_v3.both_sexes.tsv.bgz

## Sheet: Table C
Tissues used from HCL and GTEx dataset
Adult tissues:
HCL	GTEx
Adipose	Adipose_Subcutaneous
Adrenal-Gland	Adrenal-Gland
Artery	Artery_Aorta
Cerebellum	Brain_Cerebellum
Artery	Artery_Coronary
Artery	Artery_Tibial
Colon	Colon_Sigmoid
Colon	Colon_Transverse
Esophagus	Esophagus_Gastroesophageal_Junction
Esophagus	Esophagus_Mucosa
Esophagus	Esophagus_Muscularis
Heart	Heart_Atrial_Appendage
Heart	Heart_Left_Ventricle
Liver	Liver
Muscle	Muscle_Skeletal
Pancreas	Pancreas
Peripheral-Blood	Whole_Blood
Prostate	Prostate
Spleen	Spleen
Stomach	Stomach
Thyroid	Thyroid
Transverse-Colon	Colon_Transverse
Uterus	Uterus
Fetal tissues:
Brain_Amygdala
Brain_Anterior_cingulate_cortex_BA24
Brain_Caudate_basal_ganglia
Brain_Cerebellar_Hemisphere
Brain_Cerebellum
Brain_Cortex
Brain_Frontal_Cortex_BA9
Brain_Hippocampus
Brain_Hypothalamus
Brain_Nucleus_accumbens_basal_ganglia
Brain_Putamen_basal_ganglia
Brain_Spinal_cord_cervical_c-1
Brain_Substantia_nigra

## Sheet: Table D
	Adipose_Subcutaneous	Artery_Aorta	Artery_Coronary	Artery_Tibial	Esophagus_Gastroesophageal_Junction	Esophagus_Mucosa	Esophagus_Muscularis	Heart_Atrial_Appendage	Heart_Left_Ventricle	Pancreas	Prostate	Spleen	Stomach	Thyroid	Uterus	Whole_Blood
Macrophage	+	+	+	+	+	+	+	+	+	+	+	+	+	-	+	+
Neutrophil	+	-	-	-	+	+	+	+	+	-	+	+	-	+	-	+
Mast cell	-	+	+	+	+	+	+	+	+	-	-	-	+	-	+	-
Proliferating cell	+	-	-	-	-	-	-	-	-	-	-	-	-	+	-	+
Stromal cell	+	+	+	+	+	+	+	-	-	-	-	-	+	+	+	-
Adipocyte	+	-	-	-	-	-	-	-	-	-	-	-	-	-	-	-
Basal cell	-	+	+	+	+	+	+	-	-	-	+	-	-	-	-	-
B cell	-	+	+	+	+	+	+	-	-	-	-	+	+	+	-	+
Endothelial cell	-	+	+	+	+	+	+	+	+	+	+	+	+	+	+	-
T cell	-	+	+	+	-	-	-	+	+	-	+	+	+	+	+	+
Epithelial cell	-	+	+	+	+	+	+	-	-	-	+	-	+	+	+	-
Smooth muscle cell	-	+	+	+	+	+	+	+	+	+	+	-	+	+	+	-
Stromal cell	+	+	+	+	+	+	+	-	-	-	-	-	+	+	+	-
Epithelial cell	-	+	+	+	+	+	+	-	-	-	+	-	+	+	+	-
MT high cell	-	-	-	-	+	+	+	-	-	-	-	-	-	-	-	-
Mucosal cell	-	-	-	-	+	+	+	-	-	-	-	-	-	-	-	-
Dendritic cell	-	-	-	-	-	-	-	+	+	-	-	-	-	+	-	+
Apoptotic cell	-	-	-	-	-	-	-	+	+	-	-	-	-	-	-	-
Keratinocyte	-	-	-	-	+	+	+	-	-	-	-	-	-	-	-	-
Erythroid cell	-	-	-	-	-	-	-	-	-	-	-	+	-	-	-	+
Natural killer cell	-	-	-	-	-	-	-	-	-	-	-	-	-	+	-	+

## Sheet: Table E
Trait	Cell type	Tissue	Tissue source type	Z	p value
AD	Macrophage	Adrenal_Gland	adult	1.74301	0.0813321
AD	Myeloid cell	Adrenal_Gland	adult	1.5902	0.111791
AD	Neutrophil	Adrenal_Gland	adult	-1.51598	0.129524
AD	Endothelial	Adrenal_Gland	adult	1.3665	0.171782
AD	Stromal cell	Adrenal_Gland	adult	1.33441	0.18207
AD	B cell	Adrenal_Gland	adult	1.29684	0.194686
AD	Neuron	Adrenal_Gland	adult	-1.2448	0.213205
AD	T cell	Adrenal_Gland	adult	-1.11765	0.263717
AD	Zona fasciculata cell	Adrenal_Gland	adult	0.923733	0.355625
AD	MT high	Adrenal_Gland	adult	-0.914612	0.360395
AD	Plasmocyte	Adrenal_Gland	adult	-0.572012	0.567314
AD	Smooth muscle cell	Adrenal_Gland	adult	0.475592	0.634365
AD	Lymphocyte	Adrenal_Gland	adult	-0.449117	0.653347
AD	Intra-adrenal chromoblast	Adrenal_Gland	adult	-0.414014	0.678864
AD	NK cell	Adrenal_Gland	adult	0.182886	0.854887
AD	Macrophage	Brain_Cerebellum	adult	2.20762	0.0272707
AD	Excitatory neuron	Brain_Cerebellum	adult	-1.63381	0.102299
AD	Epithelial cell	Brain_Cerebellum	adult	-1.35683	0.174834
AD	B cell	Brain_Cerebellum	adult	1.27522	0.202231
AD	Interneuron	Brain_Cerebellum	adult	1.09839	0.272033
AD	Microglia	Brain_Cerebellum	adult	1.07148	0.283956
AD	Endothelial cell	Brain_Cerebellum	adult	-0.967908	0.33309
AD	Inhibitory neuron	Brain_Cerebellum	adult	0.614657	0.538781
AD	Oligodendrocyte	Brain_Cerebellum	adult	-0.492032	0.622697
AD	Neuthrophil	Brain_Cerebellum	adult	0.438087	0.661323
AD	T cell	Brain_Cerebellum	adult	0.424241	0.67139
AD	Stromal cell	Brain_Cerebellum	adult	0.363711	0.716073
AD	Astrocyte	Brain_Cerebellum	adult	0.1313	0.895538
AD	Smooth muscle cell	Brain_Cerebellum	adult	-0.035382	0.971775
AD	Goblet cell	Colon_Sigmoid	adult	-2.93924	0.00329014
AD	Macrophage	Colon_Sigmoid	adult	1.60043	0.109504
AD	Smooth muscle cell	Colon_Sigmoid	adult	1.0105	0.312255
AD	Enterocyte	Colon_Sigmoid	adult	0.834378	0.404068
AD	T cell	Colon_Sigmoid	adult	0.796467	0.425761
AD	Dendritic cell	Colon_Sigmoid	adult	-0.673979	0.500325
AD	Enteric glial cell	Colon_Sigmoid	adult	-0.647128	0.517549
AD	Neutrophil	Colon_Sigmoid	adult	-0.632331	0.52717
AD	Endothelial cell	Colon_Sigmoid	adult	0.58685	0.557305
AD	Stromal cell	Colon_Sigmoid	adult	0.391345	0.695543
AD	B cell	Colon_Sigmoid	adult	0.00715664	0.99429
AD	Macrophage	Colon_Transverse	adult	3.58339	0.000339162
AD	Enterocyte	Colon_Transverse	adult	2.98917	0.00279734
AD	Goblet cell	Colon_Transverse	adult	-2.2116	0.0269942
AD	T cell	Colon_Transverse	adult	-0.686007	0.492709
AD	B cell	Colon_Transverse	adult	0.611773	0.540688
AD	Fibroblast	Colon_Transverse	adult	0.421694	0.673248
AD	Stromal cell	Colon_Transverse	adult	0.307399	0.75854
AD	Endothelial cell	Colon_Transverse	adult	-0.182913	0.854867
AD	Smooth muscle cell	Colon_Transverse	adult	0.162378	0.871008
AD	Mast cell	Colon_Transverse	adult	-0.037445	0.97013
AD	Macrophage	Liver	adult	-2.01023	0.0444069
AD	Dendritic cell	Liver	adult	1.63613	0.101813
AD	Kuppfer cell	Liver	adult	1.54984	0.121181
AD	Hepatocyte	Liver	adult	1.4023	0.160826
AD	Proliferating cell	Liver	adult	-1.28222	0.199764
AD	T cell	Liver	adult	0.761943	0.446094
AD	B cell	Liver	adult	-0.708962	0.478348
AD	Endothelial cell	Liver	adult	-0.284634	0.775925
AD	Smooth muscle cell	Liver	adult	0.250333	0.80233
AD	Neutrophil	Liver	adult	0.220385	0.825571
AD	Myeloid cell	Liver	adult	0.213389	0.831023
AD	Granulocyte	Liver	adult	-0.203955	0.838389
AD	Mast cell	Liver	adult	-0.130759	0.895966
AD	Epithelial cell	Liver	adult	-0.0717379	0.94281
AD	Endothelial cell	Muscle_Skeletal	adult	2.18562	0.0288436
AD	Proliferating cell	Muscle_Skeletal	adult	-2.01181	0.0442399
AD	NK cell	Muscle_Skeletal	adult	1.7756	0.0757996
AD	Fibroblast	Muscle_Skeletal	adult	-1.36927	0.170914
AD	Myogenic precursor cell	Muscle_Skeletal	adult	1.28295	0.199511
AD	T cell	Muscle_Skeletal	adult	-0.93451	0.350041
AD	B cell	Muscle_Skeletal	adult	-0.855467	0.392293
AD	Dendritic cell	Muscle_Skeletal	adult	0.813884	0.415711
AD	Macrophage	Muscle_Skeletal	adult	0.650981	0.515059
AD	Stromal cell	Muscle_Skeletal	adult	-0.568222	0.569884
AD	Muscle cell	Muscle_Skeletal	adult	0.214029	0.830525
AD	Mast cell	Muscle_Skeletal	adult	-0.191375	0.848232
AD	Neutrophil	Muscle_Skeletal	adult	0.165535	0.868523
AD	Macrophage	Uterus	adult	3.86699	0.000110185
AD	Mast cell	Uterus	adult	-2.65531	0.00792351
AD	T cell	Uterus	adult	1.39287	0.16366
AD	Endothelial cell	Uterus	adult	-1.38731	0.165348
AD	Endometrial cell	Uterus	adult	-1.30221	0.192844
AD	Smooth muscle cell	Uterus	adult	-0.994973	0.319749
AD	Fibroblast	Uterus	adult	0.866826	0.386037
AD	Epithelial cell	Uterus	adult	0.153392	0.878089
AD	Stromal cell	Uterus	adult	-0.104673	0.916636
AD	Stromal cell	Brain_Amygdala	fetal	-0.798754	0.424433
AD	Ependymal cell	Brain_Amygdala	fetal	0.549036	0.58298
AD	Endothelial cell	Brain_Amygdala	fetal	0.503394	0.614687
AD	Oligodendrocyte	Brain_Amygdala	fetal	-0.501748	0.615845
AD	Purkinje cell	Brain_Amygdala	fetal	-0.481953	0.629839
AD	Macrophage	Brain_Amygdala	fetal	0.392131	0.694962
AD	Neuron	Brain_Amygdala	fetal	0.381249	0.703018
AD	Erythroid cell	Brain_Amygdala	fetal	0.321514	0.747821
AD	Astrocyte	Brain_Amygdala	fetal	0.30376	0.761311
AD	Neutrophil	Brain_Amygdala	fetal	0.270726	0.786602
AD	Microglia	Brain_Amygdala	fetal	0.227644	0.819923
AD	Radial glia	Brain_Amygdala	fetal	0.0855769	0.931803
AD	Fibroblast	Brain_Amygdala	fetal	-0.0380901	0.969616
AD	Proliferating cell	Brain_Amygdala	fetal	0.00841974	0.993282
AD	Astrocyte	Brain_Anterior_cingulate_cortex_BA24	fetal	-1.65981	0.0969531
AD	Neuron	Brain_Anterior_cingulate_cortex_BA24	fetal	1.48872	0.13656
AD	Oligodendrocyte	Brain_Anterior_cingulate_cortex_BA24	fetal	0.976523	0.328805
AD	Proliferating cell	Brain_Anterior_cingulate_cortex_BA24	fetal	-0.940929	0.346741
AD	Ependymal cell	Brain_Anterior_cingulate_cortex_BA24	fetal	-0.933472	0.350576
AD	Purkinje cell	Brain_Anterior_cingulate_cortex_BA24	fetal	-0.842008	0.399784
AD	Erythroid cell	Brain_Anterior_cingulate_cortex_BA24	fetal	-0.762709	0.445637
AD	Endothelial cell	Brain_Anterior_cingulate_cortex_BA24	fetal	0.695056	0.48702
AD	Fibroblast	Brain_Anterior_cingulate_cortex_BA24	fetal	0.588183	0.556409
AD	Neutrophil	Brain_Anterior_cingulate_cortex_BA24	fetal	-0.576593	0.564215
AD	Macrophage	Brain_Anterior_cingulate_cortex_BA24	fetal	0.475838	0.63419
AD	Microglia	Brain_Anterior_cingulate_cortex_BA24	fetal	-0.421442	0.673433
AD	Radial glia	Brain_Anterior_cingulate_cortex_BA24	fetal	0.397578	0.690941
AD	Stromal cell	Brain_Anterior_cingulate_cortex_BA24	fetal	-0.0329043	0.973751
AD	Proliferating cell	Brain_Caudate_basal_ganglia	fetal	-1.2583	0.208283
AD	Erythroid cell	Brain_Caudate_basal_ganglia	fetal	-1.25324	0.21012
AD	Oligodendrocyte	Brain_Caudate_basal_ganglia	fetal	1.05294	0.292368
AD	Neuron	Brain_Caudate_basal_ganglia	fetal	0.903946	0.366024
AD	Neutrophil	Brain_Caudate_basal_ganglia	fetal	-0.724607	0.468693
AD	Stromal cell	Brain_Caudate_basal_ganglia	fetal	-0.641886	0.520947
AD	Macrophage	Brain_Caudate_basal_ganglia	fetal	0.615075	0.538505
AD	Fibroblast	Brain_Caudate_basal_ganglia	fetal	0.522715	0.601172
AD	Purkinje cell	Brain_Caudate_basal_ganglia	fetal	-0.452468	0.650932
AD	Ependymal cell	Brain_Caudate_basal_ganglia	fetal	0.436129	0.662743
AD	Microglia	Brain_Caudate_basal_ganglia	fetal	-0.310535	0.756154
AD	Endothelial cell	Brain_Caudate_basal_ganglia	fetal	-0.24349	0.807626
AD	Radial glia	Brain_Caudate_basal_ganglia	fetal	0.0821742	0.934508
AD	Astrocyte	Brain_Caudate_basal_ganglia	fetal	-0.077473	0.938247
AD	Endothelial cell	Brain_Cerebellar_Hemisphere	fetal	2.05143	0.0402252
AD	Fibroblast	Brain_Cerebellar_Hemisphere	fetal	-1.5476	0.121719
AD	Microglia	Brain_Cerebellar_Hemisphere	fetal	1.42539	0.154045
AD	Macrophage	Brain_Cerebellar_Hemisphere	fetal	-1.40469	0.160114
AD	Proliferating cell	Brain_Cerebellar_Hemisphere	fetal	-1.16801	0.242801
AD	Ependymal cell	Brain_Cerebellar_Hemisphere	fetal	1.04734	0.294945
AD	Oligodendrocyte	Brain_Cerebellar_Hemisphere	fetal	0.682501	0.494923
AD	Neuron	Brain_Cerebellar_Hemisphere	fetal	-0.479578	0.631527
AD	Radial glia	Brain_Cerebellar_Hemisphere	fetal	0.475047	0.634753
AD	Astrocyte	Brain_Cerebellar_Hemisphere	fetal	-0.273841	0.784207
AD	Neutrophil	Brain_Cerebellar_Hemisphere	fetal	0.237101	0.812579
AD	Stromal cell	Brain_Cerebellar_Hemisphere	fetal	0.229817	0.818234
AD	Purkinje cell	Brain_Cerebellar_Hemisphere	fetal	-0.14311	0.886204
AD	Erythroid cell	Brain_Cerebellar_Hemisphere	fetal	-0.0249185	0.98012
AD	Endothelial cell	Brain_Cerebellum	fetal	2.58698	0.00968226
AD	Macrophage	Brain_Cerebellum	fetal	-2.39732	0.0165154
AD	Proliferating cell	Brain_Cerebellum	fetal	-2.08967	0.0366471
AD	Fibroblast	Brain_Cerebellum	fetal	-2.07121	0.0383392
AD	Microglia	Brain_Cerebellum	fetal	1.63071	0.102952
AD	Stromal cell	Brain_Cerebellum	fetal	1.51076	0.13085
AD	Oligodendrocyte	Brain_Cerebellum	fetal	1.5052	0.132273
AD	Ependymal cell	Brain_Cerebellum	fetal	-1.13852	0.254903
AD	Erythroid cell	Brain_Cerebellum	fetal	0.776652	0.437364
AD	Astrocyte	Brain_Cerebellum	fetal	-0.767865	0.442568
AD	Purkinje cell	Brain_Cerebellum	fetal	-0.624373	0.532383
AD	Neuron	Brain_Cerebellum	fetal	-0.62242	0.533666
AD	Neutrophil	Brain_Cerebellum	fetal	-0.358292	0.720125
AD	Radial glia	Brain_Cerebellum	fetal	0.106074	0.915524
AD	Proliferating cell	Brain_Cortex	fetal	-2.37841	0.0173876
AD	Neutrophil	Brain_Cortex	fetal	-2.11612	0.0343343
AD	Ependymal cell	Brain_Cortex	fetal	1.29687	0.194677
AD	Microglia	Brain_Cortex	fetal	1.13145	0.257865
AD	Oligodendrocyte	Brain_Cortex	fetal	1.05903	0.289587
AD	Neuron	Brain_Cortex	fetal	0.760787	0.446784
AD	Endothelial cell	Brain_Cortex	fetal	-0.573577	0.566254
AD	Erythroid cell	Brain_Cortex	fetal	0.491364	0.623169
AD	Stromal cell	Brain_Cortex	fetal	0.400815	0.688557
AD	Purkinje cell	Brain_Cortex	fetal	-0.348475	0.727483
AD	Fibroblast	Brain_Cortex	fetal	-0.224109	0.822672
AD	Macrophage	Brain_Cortex	fetal	0.207165	0.835881
AD	Radial glia	Brain_Cortex	fetal	0.0774199	0.93829
AD	Astrocyte	Brain_Cortex	fetal	-0.0426613	0.965972
AD	Proliferating cell	Brain_Frontal_Cortex_BA9	fetal	-1.75926	0.0785333
AD	Astrocyte	Brain_Frontal_Cortex_BA9	fetal	1.51497	0.129781
AD	Neutrophil	Brain_Frontal_Cortex_BA9	fetal	1.48932	0.136403
AD	Ependymal cell	Brain_Frontal_Cortex_BA9	fetal	1.33339	0.182403
AD	Neuron	Brain_Frontal_Cortex_BA9	fetal	1.17365	0.240536
AD	Endothelial cell	Brain_Frontal_Cortex_BA9	fetal	1.13361	0.256957
AD	Fibroblast	Brain_Frontal_Cortex_BA9	fetal	-1.10643	0.26854
AD	Purkinje cell	Brain_Frontal_Cortex_BA9	fetal	-1.0598	0.289236
AD	Erythroid cell	Brain_Frontal_Cortex_BA9	fetal	-0.913419	0.361022
AD	Oligodendrocyte	Brain_Frontal_Cortex_BA9	fetal	0.875454	0.381327
AD	Radial glia	Brain_Frontal_Cortex_BA9	fetal	-0.624004	0.532625
AD	Stromal cell	Brain_Frontal_Cortex_BA9	fetal	-0.237316	0.812412
AD	Macrophage	Brain_Frontal_Cortex_BA9	fetal	-0.0530832	0.957666
AD	Microglia	Brain_Frontal_Cortex_BA9	fetal	-0.0249297	0.980111
AD	Ependymal cell	Brain_Hippocampus	fetal	1.47651	0.139808
AD	Erythroid cell	Brain_Hippocampus	fetal	1.46886	0.14187
AD	Stromal cell	Brain_Hippocampus	fetal	-1.28965	0.197172
AD	Microglia	Brain_Hippocampus	fetal	-1.23838	0.215576
AD	Oligodendrocyte	Brain_Hippocampus	fetal	1.20687	0.22748
AD	Neutrophil	Brain_Hippocampus	fetal	1.11618	0.264345
AD	Purkinje cell	Brain_Hippocampus	fetal	-1.06543	0.286683
AD	Neuron	Brain_Hippocampus	fetal	0.65093	0.515092
AD	Radial glia	Brain_Hippocampus	fetal	-0.594457	0.552206
AD	Macrophage	Brain_Hippocampus	fetal	0.587374	0.556953
AD	Endothelial cell	Brain_Hippocampus	fetal	0.384018	0.700965
AD	Astrocyte	Brain_Hippocampus	fetal	-0.351243	0.725406
AD	Fibroblast	Brain_Hippocampus	fetal	-0.0938203	0.925252
AD	Proliferating cell	Brain_Hippocampus	fetal	-0.00504821	0.995972
AD	Microglia	Brain_Hypothalamus	fetal	-2.21726	0.0266053
AD	Endothelial cell	Brain_Hypothalamus	fetal	1.79312	0.072954
AD	Ependymal cell	Brain_Hypothalamus	fetal	1.48597	0.137287
AD	Macrophage	Brain_Hypothalamus	fetal	1.40357	0.160447
AD	Fibroblast	Brain_Hypothalamus	fetal	-1.09887	0.271825
AD	Proliferating cell	Brain_Hypothalamus	fetal	0.952751	0.340716
AD	Astrocyte	Brain_Hypothalamus	fetal	0.857709	0.391053
AD	Radial glia	Brain_Hypothalamus	fetal	-0.773934	0.43897
AD	Erythroid cell	Brain_Hypothalamus	fetal	-0.637615	0.523724
AD	Neutrophil	Brain_Hypothalamus	fetal	0.630751	0.528203
AD	Stromal cell	Brain_Hypothalamus	fetal	-0.579692	0.562122
AD	Purkinje cell	Brain_Hypothalamus	fetal	-0.362201	0.717202
AD	Neuron	Brain_Hypothalamus	fetal	-0.126377	0.899433
AD	Oligodendrocyte	Brain_Hypothalamus	fetal	0.0305357	0.97564
AD	Fibroblast	Brain_Nucleus_accumbens_basal_ganglia	fetal	-1.24403	0.213488
AD	Stromal cell	Brain_Nucleus_accumbens_basal_ganglia	fetal	0.83407	0.404242
AD	Erythroid cell	Brain_Nucleus_accumbens_basal_ganglia	fetal	0.66554	0.505705
AD	Proliferating cell	Brain_Nucleus_accumbens_basal_ganglia	fetal	-0.555823	0.578332
AD	Neuron	Brain_Nucleus_accumbens_basal_ganglia	fetal	-0.46357	0.642956
AD	Endothelial cell	Brain_Nucleus_accumbens_basal_ganglia	fetal	0.429911	0.667261
AD	Purkinje cell	Brain_Nucleus_accumbens_basal_ganglia	fetal	0.396685	0.6916
AD	Microglia	Brain_Nucleus_accumbens_basal_ganglia	fetal	-0.350928	0.725642
AD	Macrophage	Brain_Nucleus_accumbens_basal_ganglia	fetal	-0.294578	0.768316
AD	Astrocyte	Brain_Nucleus_accumbens_basal_ganglia	fetal	-0.293544	0.769106
AD	Oligodendrocyte	Brain_Nucleus_accumbens_basal_ganglia	fetal	0.185954	0.852481
AD	Radial glia	Brain_Nucleus_accumbens_basal_ganglia	fetal	0.0644975	0.948574
AD	Ependymal cell	Brain_Nucleus_accumbens_basal_ganglia	fetal	-0.0501364	0.960014
AD	Neutrophil	Brain_Nucleus_accumbens_basal_ganglia	fetal	0.0382722	0.969471
AD	Neutrophil	Brain_Putamen_basal_ganglia	fetal	-2.29663	0.0216398
AD	Ependymal cell	Brain_Putamen_basal_ganglia	fetal	1.64809	0.0993338
AD	Oligodendrocyte	Brain_Putamen_basal_ganglia	fetal	0.643049	0.520193
AD	Radial glia	Brain_Putamen_basal_ganglia	fetal	-0.61106	0.54116
AD	Microglia	Brain_Putamen_basal_ganglia	fetal	0.579571	0.562204
AD	Endothelial cell	Brain_Putamen_basal_ganglia	fetal	0.579132	0.5625
AD	Purkinje cell	Brain_Putamen_basal_ganglia	fetal	-0.569856	0.568775
AD	Astrocyte	Brain_Putamen_basal_ganglia	fetal	-0.551186	0.581506
AD	Proliferating cell	Brain_Putamen_basal_ganglia	fetal	-0.404704	0.685695
AD	Stromal cell	Brain_Putamen_basal_ganglia	fetal	0.32174	0.74765
AD	Neuron	Brain_Putamen_basal_ganglia	fetal	0.155261	0.876616
AD	Erythroid cell	Brain_Putamen_basal_ganglia	fetal	0.12219	0.902749
AD	Fibroblast	Brain_Putamen_basal_ganglia	fetal	0.0852935	0.932028
AD	Macrophage	Brain_Putamen_basal_ganglia	fetal	1.81062e-05	0.999986
AD	Stromal cell	Brain_Spinal_cord_cervical_c-1	fetal	-1.77748	0.0754894
AD	Fibroblast	Brain_Spinal_cord_cervical_c-1	fetal	1.39088	0.164263
AD	Proliferating cell	Brain_Spinal_cord_cervical_c-1	fetal	1.22709	0.219789
AD	Macrophage	Brain_Spinal_cord_cervical_c-1	fetal	1.158	0.246865
AD	Microglia	Brain_Spinal_cord_cervical_c-1	fetal	-1.10349	0.269812
AD	Ependymal cell	Brain_Spinal_cord_cervical_c-1	fetal	0.996982	0.318773
AD	Endothelial cell	Brain_Spinal_cord_cervical_c-1	fetal	-0.965807	0.334141
AD	Radial glia	Brain_Spinal_cord_cervical_c-1	fetal	-0.712154	0.476369
AD	Neuron	Brain_Spinal_cord_cervical_c-1	fetal	-0.534593	0.592931
AD	Astrocyte	Brain_Spinal_cord_cervical_c-1	fetal	0.523312	0.600757
AD	Neutrophil	Brain_Spinal_cord_cervical_c-1	fetal	0.515856	0.605955
AD	Erythroid cell	Brain_Spinal_cord_cervical_c-1	fetal	-0.457961	0.64698
AD	Oligodendrocyte	Brain_Spinal_cord_cervical_c-1	fetal	-0.336851	0.736229
AD	Purkinje cell	Brain_Spinal_cord_cervical_c-1	fetal	-0.261675	0.793572
AD	Stromal cell	Brain_Substantia_nigra	fetal	-1.76316	0.0778742
AD	Neuron	Brain_Substantia_nigra	fetal	1.34873	0.177425
AD	Purkinje cell	Brain_Substantia_nigra	fetal	-1.18904	0.234422
AD	Fibroblast	Brain_Substantia_nigra	fetal	1.04176	0.297524
AD	Microglia	Brain_Substantia_nigra	fetal	0.815907	0.414553
AD	Oligodendrocyte	Brain_Substantia_nigra	fetal	0.7937	0.42737
AD	Endothelial cell	Brain_Substantia_nigra	fetal	-0.736364	0.461509
AD	Neutrophil	Brain_Substantia_nigra	fetal	-0.662557	0.507614
AD	Proliferating cell	Brain_Substantia_nigra	fetal	-0.51234	0.608413
AD	Macrophage	Brain_Substantia_nigra	fetal	-0.279559	0.779816
AD	Astrocyte	Brain_Substantia_nigra	fetal	-0.163102	0.870438
AD	Ependymal cell	Brain_Substantia_nigra	fetal	-0.134012	0.893393
AD	Erythroid cell	Brain_Substantia_nigra	fetal	0.0516804	0.958783
AD	Radial glia	Brain_Substantia_nigra	fetal	-0.025542	0.979623
AD	Melanocyte	Skin_Not_Sun_Exposed_Suprapubic	fetal	-2.20238	0.0276388
AD	Keratinocyte	Skin_Not_Sun_Exposed_Suprapubic	fetal	1.94768	0.0514537
AD	Macrophage	Skin_Not_Sun_Exposed_Suprapubic	fetal	-1.53319	0.125229
AD	Skeletal muscle cell	Skin_Not_Sun_Exposed_Suprapubic	fetal	-1.49439	0.135075
AD	Smooth muscle cell	Skin_Not_Sun_Exposed_Suprapubic	fetal	-1.29078	0.196779
AD	Erythroid cell	Skin_Not_Sun_Exposed_Suprapubic	fetal	-1.24453	0.213305
AD	Osteoblast	Skin_Not_Sun_Exposed_Suprapubic	fetal	1.24405	0.21348
AD	Endothelial cell	Skin_Not_Sun_Exposed_Suprapubic	fetal	1.01385	0.310654
AD	Neutrophil	Skin_Not_Sun_Exposed_Suprapubic	fetal	0.932681	0.350985
AD	Fibroblast	Skin_Not_Sun_Exposed_Suprapubic	fetal	0.666298	0.505221
AD	Proliferating cell	Skin_Not_Sun_Exposed_Suprapubic	fetal	0.548292	0.583492
AD	Mesenchymal cell	Skin_Not_Sun_Exposed_Suprapubic	fetal	-0.385868	0.699594
AD	Mast cell	Skin_Not_Sun_Exposed_Suprapubic	fetal	-0.256081	0.797888
AD	Skeletal muscle cell	Skin_Sun_Exposed_Lower_leg	fetal	-1.85039	0.0642577
AD	Erythroid cell	Skin_Sun_Exposed_Lower_leg	fetal	1.61797	0.105669
AD	Endothelial cell	Skin_Sun_Exposed_Lower_leg	fetal	1.1678	0.242887
AD	Keratinocyte	Skin_Sun_Exposed_Lower_leg	fetal	1.16308	0.244797
AD	Macrophage	Skin_Sun_Exposed_Lower_leg	fetal	-1.02123	0.307147
AD	Smooth muscle cell	Skin_Sun_Exposed_Lower_leg	fetal	-0.887013	0.375072
AD	Fibroblast	Skin_Sun_Exposed_Lower_leg	fetal	-0.661957	0.507999
AD	Mesenchymal cell	Skin_Sun_Exposed_Lower_leg	fetal	-0.610141	0.541768
AD	Osteoblast	Skin_Sun_Exposed_Lower_leg	fetal	0.484666	0.627913
AD	Proliferating cell	Skin_Sun_Exposed_Lower_leg	fetal	0.322554	0.747033
AD	Neutrophil	Skin_Sun_Exposed_Lower_leg	fetal	-0.10275	0.918161
AD	Mast cell	Skin_Sun_Exposed_Lower_leg	fetal	-0.0759745	0.939439
AD	Melanocyte	Skin_Sun_Exposed_Lower_leg	fetal	0.0751779	0.940073
AD	Macrophage	Adipose_Subcutaneous	adult	0.758968	0.447872
AD	Neutrophil	Adipose_Subcutaneous	adult	0.460751	0.644977
AD	Mast cell	Adipose_Subcutaneous	adult	-0.331321	0.740402
AD	Proliferating cell	Adipose_Subcutaneous	adult	-0.165145	0.86883
AD	Stromal cell	Adipose_Subcutaneous	adult	-0.0190159	0.984828
AD	Adipocyte	Adipose_Subcutaneous	adult	0.0154002	0.987713
AD	Macrophage	Artery_Aorta	adult	1.91873	0.0550181
AD	Basal cell	Artery_Aorta	adult	-1.29516	0.195265
AD	B cell	Artery_Aorta	adult	1.06566	0.28658
AD	Endothelial cell	Artery_Aorta	adult	-0.727191	0.467109
AD	Mast cell	Artery_Aorta	adult	0.66844	0.503853
AD	T cell	Artery_Aorta	adult	-0.574762	0.565452
AD	Fibroblast	Artery_Aorta	adult	0.327142	0.74356
AD	Epithelial cell	Artery_Aorta	adult	0.212775	0.831503
AD	Smooth muscle cell	Artery_Aorta	adult	0.182954	0.854834
AD	Stromal cell	Artery_Aorta	adult	-0.0714997	0.943
AD	Epithelial cell	Artery_Coronary	adult	-2.25106	0.0243821
AD	B cell	Artery_Coronary	adult	1.8906	0.0586773
AD	Basal cell	Artery_Coronary	adult	1.29794	0.194308
AD	Fibroblast	Artery_Coronary	adult	1.08145	0.279497
AD	Macrophage	Artery_Coronary	adult	-1.01799	0.308683
AD	Stromal cell	Artery_Coronary	adult	0.968661	0.332715
AD	Mast cell	Artery_Coronary	adult	-0.516628	0.605416
AD	Smooth muscle cell	Artery_Coronary	adult	-0.472478	0.636586
AD	Endothelial cell	Artery_Coronary	adult	0.330015	0.741389
AD	T cell	Artery_Coronary	adult	-0.234652	0.814478
AD	Macrophage	Artery_Tibial	adult	1.97046	0.0487861
AD	Smooth muscle cell	Artery_Tibial	adult	-1.83524	0.0664698
AD	Stromal cell	Artery_Tibial	adult	1.00254	0.316083
AD	Epithelial cell	Artery_Tibial	adult	-0.89476	0.370915
AD	Endothelial cell	Artery_Tibial	adult	0.856604	0.391664
AD	Mast cell	Artery_Tibial	adult	0.686308	0.492519
AD	Fibroblast	Artery_Tibial	adult	0.677397	0.498154
AD	T cell	Artery_Tibial	adult	-0.575014	0.565282
AD	Basal cell	Artery_Tibial	adult	-0.432515	0.665367
AD	B cell	Artery_Tibial	adult	0.0191471	0.984724
AD	Epithelial cell	Esophagus_Gastroesophageal_Junction	adult	-1.25959	0.207817
AD	Lymphocyte	Esophagus_Gastroesophageal_Junction	adult	-1.1446	0.252375
AD	B cell	Esophagus_Gastroesophageal_Junction	adult	1.08155	0.279454
AD	Neutrophil	Esophagus_Gastroesophageal_Junction	adult	0.962658	0.335719
AD	Keratinocyte	Esophagus_Gastroesophageal_Junction	adult	0.941738	0.346327
AD	Macrophage	Esophagus_Gastroesophageal_Junction	adult	0.940787	0.346814
AD	Basal cell	Esophagus_Gastroesophageal_Junction	adult	0.68027	0.496333
AD	Smooth muscle cell	Esophagus_Gastroesophageal_Junction	adult	0.441454	0.658884
AD	Mast cell	Esophagus_Gastroesophageal_Junction	adult	-0.4054	0.685184
AD	MT high cell	Esophagus_Gastroesophageal_Junction	adult	-0.397591	0.690932
AD	Stromal cell	Esophagus_Gastroesophageal_Junction	adult	0.254197	0.799344
AD	Endothelial cell	Esophagus_Gastroesophageal_Junction	adult	0.208602	0.834759
AD	Fibroblast	Esophagus_Gastroesophageal_Junction	adult	-0.0949834	0.924328
AD	Mucosal cell	Esophagus_Gastroesophageal_Junction	adult	-0.0334788	0.973293
AD	Basal cell	Esophagus_Mucosa	adult	-2.46112	0.0138504
AD	Epithelial cell	Esophagus_Mucosa	adult	1.6783	0.0932879
AD	Neutrophil	Esophagus_Mucosa	adult	-1.61603	0.106089
AD	Macrophage	Esophagus_Mucosa	adult	1.50909	0.131276
AD	Stromal cell	Esophagus_Mucosa	adult	-1.13608	0.255923
AD	Mucosal cell	Esophagus_Mucosa	adult	-0.680054	0.49647
AD	B cell	Esophagus_Mucosa	adult	0.674157	0.500212
AD	MT high cell	Esophagus_Mucosa	adult	0.660373	0.509015
AD	Fibroblast	Esophagus_Mucosa	adult	0.63661	0.524379
AD	Keratinocyte	Esophagus_Mucosa	adult	-0.43498	0.663577
AD	Endothelial cell	Esophagus_Mucosa	adult	-0.433162	0.664897
AD	Lymphocyte	Esophagus_Mucosa	adult	-0.399158	0.689777
AD	Smooth muscle cell	Esophagus_Mucosa	adult	0.384574	0.700553
AD	Mast cell	Esophagus_Mucosa	adult	-0.333039	0.739105
AD	Neutrophil	Esophagus_Muscularis	adult	1.48589	0.137308
AD	Basal cell	Esophagus_Muscularis	adult	-1.21839	0.223077
AD	Endothelial cell	Esophagus_Muscularis	adult	0.67454	0.499968
AD	B cell	Esophagus_Muscularis	adult	0.553518	0.579909
AD	Mucosal cell	Esophagus_Muscularis	adult	-0.477701	0.632863
AD	Keratinocyte	Esophagus_Muscularis	adult	-0.455462	0.648777
AD	Smooth muscle cell	Esophagus_Muscularis	adult	0.267142	0.78936
AD	Macrophage	Esophagus_Muscularis	adult	-0.235198	0.814055
AD	Stromal cell	Esophagus_Muscularis	adult	-0.221729	0.824525
AD	Mast cell	Esophagus_Muscularis	adult	-0.203019	0.83912
AD	Lymphocyte	Esophagus_Muscularis	adult	-0.18623	0.852264
AD	Epithelial cell	Esophagus_Muscularis	adult	-0.178089	0.858653
AD	Fibroblast	Esophagus_Muscularis	adult	0.176217	0.860123
AD	MT high cell	Esophagus_Muscularis	adult	-0.153791	0.877774
AD	Dendritic cell	Heart_Atrial_Appendage	adult	3.08087	0.002064
AD	Neutrophil	Heart_Atrial_Appendage	adult	-2.05017	0.0403481
AD	Endothelial cell	Heart_Atrial_Appendage	adult	1.60737	0.107974
AD	Macrophage	Heart_Atrial_Appendage	adult	-1.45581	0.145445
AD	Cardiomyocyte	Heart_Atrial_Appendage	adult	-1.31533	0.1884
AD	Fibroblast	Heart_Atrial_Appendage	adult	-0.772892	0.439586
AD	Smooth muscle cell	Heart_Atrial_Appendage	adult	0.58001	0.561908
AD	Mast cell	Heart_Atrial_Appendage	adult	-0.476793	0.63351
AD	Apoptotic cell	Heart_Atrial_Appendage	adult	-0.277843	0.781133
AD	T cell	Heart_Atrial_Appendage	adult	-0.00231847	0.99815
AD	Endothelial cell	Heart_Left_Ventricle	adult	2.58555	0.00972224
AD	Dendritic cell	Heart_Left_Ventricle	adult	2.3568	0.018433
AD	Cardiomyocyte	Heart_Left_Ventricle	adult	-1.92251	0.0545421
AD	Apoptotic cell	Heart_Left_Ventricle	adult	-1.69858	0.0893984
AD	Macrophage	Heart_Left_Ventricle	adult	-1.5853	0.112897
AD	Smooth muscle cell	Heart_Left_Ventricle	adult	1.52441	0.127406
AD	Neutrophil	Heart_Left_Ventricle	adult	-1.33408	0.182177
AD	Fibroblast	Heart_Left_Ventricle	adult	-0.978132	0.328009
AD	Mast cell	Heart_Left_Ventricle	adult	-0.76158	0.446311
AD	T cell	Heart_Left_Ventricle	adult	-0.619387	0.535662
AD	Exocrine cell	Pancreas	adult	-0.969439	0.332326
AD	Ductal cell	Pancreas	adult	0.6923	0.488749
AD	Acinar cell	Pancreas	adult	0.687678	0.491656
AD	Macrophage	Pancreas	adult	0.514471	0.606923
AD	Endothelial cell	Pancreas	adult	-0.418016	0.675936
AD	Alpha cell	Pancreas	adult	-0.340886	0.73319
AD	Fibroblast	Pancreas	adult	-0.326018	0.744411
AD	Beta cell	Pancreas	adult	0.306626	0.759128
AD	Smooth muscle cell	Pancreas	adult	-0.00949255	0.992426
AD	Macrophage	Prostate	adult	2.7096	0.0067364
AD	Neutrophil	Prostate	adult	-2.53112	0.0113699
AD	Endothelial cell	Prostate	adult	1.10042	0.271147
AD	T cell	Prostate	adult	-1.0155	0.309867
AD	Smooth muscle cell	Prostate	adult	-0.888572	0.374233
AD	Epithelial cell	Prostate	adult	0.818833	0.412882
AD	Fibroblast	Prostate	adult	0.410045	0.681773
AD	Basal cell	Prostate	adult	0.326101	0.744348
AD	Luminal cell	Prostate	adult	-0.274039	0.784055
AD	Neuroendocrine cell	Prostate	adult	-0.0777286	0.938044
AD	Endothelial cell	Spleen	adult	0.904926	0.365505
AD	T cell	Spleen	adult	-0.786861	0.431363
AD	Lymphoid progenitor cell	Spleen	adult	0.762467	0.445782
AD	Erythroid cell	Spleen	adult	-0.598609	0.549433
AD	B cell	Spleen	adult	0.572675	0.566865
AD	Neutrophil	Spleen	adult	0.306671	0.759093
AD	Macrophage	Spleen	adult	0.111274	0.911399
AD	Gastric mucosa cell	Stomach	adult	-1.54285	0.122868
AD	Inflammatory cell	Stomach	adult	1.27368	0.202776
AD	Gastric chief cell	Stomach	adult	-1.26862	0.204576
AD	Parietal cell	Stomach	adult	1.22054	0.222259
AD	D cell/ X/A cell	Stomach	adult	-1.18425	0.236316
AD	Granulocyte	Stomach	adult	1.0055	0.314657
AD	Fibroblast	Stomach	adult	0.859594	0.390013
AD	Macrophage	Stomach	adult	0.739676	0.459496
AD	Myeloid cell	Stomach	adult	-0.712011	0.476458
AD	Stromal cell	Stomach	adult	-0.618282	0.536389
AD	B cell	Stomach	adult	-0.511698	0.608862
AD	Epithelial cell	Stomach	adult	-0.459544	0.645844
AD	Smooth muscle cell	Stomach	adult	0.409896	0.681882
AD	Chromaffin cell	Stomach	adult	-0.29514	0.767887
AD	Endothelial cell	Stomach	adult	-0.23246	0.816181
AD	Mast cell	Stomach	adult	-0.223567	0.823094
AD	Pit cell	Stomach	adult	0.146262	0.883715
AD	T cell	Stomach	adult	-0.072061	0.942553
AD	Dendritic cell	Thyroid	adult	3.00638	0.00264382
AD	Natural killer cell	Thyroid	adult	1.83757	0.0661253
AD	T cell	Thyroid	adult	-1.63105	0.102881
AD	Proliferating cell	Thyroid	adult	-1.41149	0.1581
AD	Fibroblast	Thyroid	adult	1.16156	0.245416
AD	Neutrophil	Thyroid	adult	-1.11254	0.265904
AD	Stromal cell	Thyroid	adult	-1.03114	0.302473
AD	Follicular cell	Thyroid	adult	-0.902544	0.366768
AD	Epithelial cell	Thyroid	adult	0.7634	0.445225
AD	Smooth muscle cell	Thyroid	adult	0.663577	0.506961
AD	Endothelial cell	Thyroid	adult	0.368091	0.712806
AD	B cell	Thyroid	adult	-0.0132678	0.989414
AD	Neutrophil	Whole_Blood	adult	-1.89687	0.0578452
AD	Monocyte	Whole_Blood	adult	1.46621	0.142591
AD	Proliferating cell	Whole_Blood	adult	-1.17963	0.238148
AD	Erythroid cell	Whole_Blood	adult	-1.07311	0.28322
AD	Proliferating B cell	Whole_Blood	adult	0.824657	0.409566
AD	Dendritic cell	Whole_Blood	adult	0.701936	0.482719
AD	Macrophage	Whole_Blood	adult	-0.553333	0.580036
AD	Myeloid progenitor cell	Whole_Blood	adult	0.552166	0.580835
AD	T cell	Whole_Blood	adult	-0.513801	0.607391
AD	activative T cell	Whole_Blood	adult	0.485739	0.627152
AD	Natural killer cell	Whole_Blood	adult	-0.322153	0.747337
AD	Eosinophil	Whole_Blood	adult	-0.23875	0.811299
AD	B cell	Whole_Blood	adult	0.170525	0.864597
ADHD	Macrophage	Adrenal_Gland	adult	-1.19026	0.233944
ADHD	Neuron	Adrenal_Gland	adult	0.965418	0.334335
ADHD	Intra-adrenal chromoblast	Adrenal_Gland	adult	0.919722	0.357718
ADHD	Smooth muscle cell	Adrenal_Gland	adult	-0.801966	0.422573
ADHD	MT high	Adrenal_Gland	adult	-0.738245	0.460366
ADHD	Plasmocyte	Adrenal_Gland	adult	0.671027	0.502204
ADHD	Neutrophil	Adrenal_Gland	adult	0.6257	0.531512
ADHD	T cell	Adrenal_Gland	adult	-0.563759	0.572918
ADHD	Zona fasciculata cell	Adrenal_Gland	adult	0.544269	0.586256
ADHD	NK cell	Adrenal_Gland	adult	0.482034	0.629782
ADHD	Endothelial	Adrenal_Gland	adult	-0.415884	0.677495
ADHD	Stromal cell	Adrenal_Gland	adult	0.342081	0.73229
ADHD	Myeloid cell	Adrenal_Gland	adult	0.329713	0.741617
ADHD	B cell	Adrenal_Gland	adult	-0.0758544	0.939535
ADHD	Lymphocyte	Adrenal_Gland	adult	-0.00927765	0.992598
ADHD	Oligodendrocyte	Brain_Cerebellum	adult	1.6921	0.0906263
ADHD	Epithelial cell	Brain_Cerebellum	adult	1.43889	0.150182
ADHD	Smooth muscle cell	Brain_Cerebellum	adult	-1.09502	0.273509
ADHD	B cell	Brain_Cerebellum	adult	1.03697	0.299751
ADHD	Microglia	Brain_Cerebellum	adult	-0.955564	0.339292
ADHD	Endothelial cell	Brain_Cerebellum	adult	-0.935949	0.3493
ADHD	Stromal cell	Brain_Cerebellum	adult	0.661272	0.508438
ADHD	Interneuron	Brain_Cerebellum	adult	0.540986	0.588517
ADHD	Inhibitory neuron	Brain_Cerebellum	adult	-0.412602	0.679898
ADHD	T cell	Brain_Cerebellum	adult	0.376824	0.706304
ADHD	Astrocyte	Brain_Cerebellum	adult	-0.242399	0.808471
ADHD	Neuthrophil	Brain_Cerebellum	adult	0.176089	0.860224
ADHD	Excitatory neuron	Brain_Cerebellum	adult	0.071989	0.942611
ADHD	Macrophage	Brain_Cerebellum	adult	0.0283631	0.977373
ADHD	Dendritic cell	Colon_Sigmoid	adult	1.5745	0.115372
ADHD	Goblet cell	Colon_Sigmoid	adult	1.53421	0.124977
ADHD	Neutrophil	Colon_Sigmoid	adult	-1.43688	0.150751
ADHD	Smooth muscle cell	Colon_Sigmoid	adult	-1.38322	0.166596
ADHD	Enterocyte	Colon_Sigmoid	adult	-1.28986	0.197098
ADHD	B cell	Colon_Sigmoid	adult	-1.17156	0.241374
ADHD	Macrophage	Colon_Sigmoid	adult	0.94959	0.342321
ADHD	Stromal cell	Colon_Sigmoid	adult	-0.434446	0.663965
ADHD	T cell	Colon_Sigmoid	adult	-0.257623	0.796698
ADHD	Enteric glial cell	Colon_Sigmoid	adult	-0.128822	0.897498
ADHD	Endothelial cell	Colon_Sigmoid	adult	0.00208547	0.998336
ADHD	Goblet cell	Colon_Transverse	adult	2.44141	0.0146301
ADHD	Endothelial cell	Colon_Transverse	adult	-2.32416	0.0201171
ADHD	Stromal cell	Colon_Transverse	adult	1.90745	0.0564622
ADHD	T cell	Colon_Transverse	adult	-1.4729	0.140779
ADHD	Mast cell	Colon_Transverse	adult	1.1037	0.269723
ADHD	Macrophage	Colon_Transverse	adult	1.10255	0.270224
ADHD	Smooth muscle cell	Colon_Transverse	adult	0.550525	0.581959
ADHD	B cell	Colon_Transverse	adult	-0.216176	0.828851
ADHD	Fibroblast	Colon_Transverse	adult	0.159777	0.873056
ADHD	Enterocyte	Colon_Transverse	adult	-0.111281	0.911393
ADHD	Myeloid cell	Liver	adult	-1.45021	0.147001
ADHD	Neutrophil	Liver	adult	1.16799	0.242811
ADHD	Granulocyte	Liver	adult	-1.14133	0.253733
ADHD	Mast cell	Liver	adult	1.13865	0.254849
ADHD	Hepatocyte	Liver	adult	0.890115	0.373404
ADHD	Endothelial cell	Liver	adult	0.758349	0.448242
ADHD	Dendritic cell	Liver	adult	0.723489	0.469379
ADHD	Proliferating cell	Liver	adult	-0.530431	0.595813
ADHD	Kuppfer cell	Liver	adult	-0.44185	0.658598
ADHD	Smooth muscle cell	Liver	adult	0.315852	0.752115
ADHD	Epithelial cell	Liver	adult	0.24251	0.808385
ADHD	Macrophage	Liver	adult	-0.225825	0.821337
ADHD	T cell	Liver	adult	-0.203663	0.838617
ADHD	B cell	Liver	adult	0.160182	0.872738
ADHD	Endothelial cell	Muscle_Skeletal	adult	-2.73633	0.00621288
ADHD	Macrophage	Muscle_Skeletal	adult	1.67076	0.0947699
ADHD	Dendritic cell	Muscle_Skeletal	adult	-1.4805	0.13874
ADHD	NK cell	Muscle_Skeletal	adult	-1.12852	0.259098
ADHD	T cell	Muscle_Skeletal	adult	0.95478	0.339689
ADHD	Mast cell	Muscle_Skeletal	adult	0.634371	0.525839
ADHD	Fibroblast	Muscle_Skeletal	adult	0.617823	0.536692
ADHD	Stromal cell	Muscle_Skeletal	adult	-0.359196	0.719449
ADHD	B cell	Muscle_Skeletal	adult	-0.338161	0.735242
ADHD	Neutrophil	Muscle_Skeletal	adult	0.281763	0.778125
ADHD	Muscle cell	Muscle_Skeletal	adult	-0.200088	0.841412
ADHD	Proliferating cell	Muscle_Skeletal	adult	-0.13693	0.891086
ADHD	Myogenic precursor cell	Muscle_Skeletal	adult	0.0863289	0.931205
ADHD	Fibroblast	Uterus	adult	2.8313	0.00463592
ADHD	Endothelial cell	Uterus	adult	-2.17903	0.0293293
ADHD	Epithelial cell	Uterus	adult	1.91358	0.0556734
ADHD	Endometrial cell	Uterus	adult	-1.32331	0.185733
ADHD	Stromal cell	Uterus	adult	-1.0665	0.286198
ADHD	T cell	Uterus	adult	1.00405	0.315352
ADHD	Macrophage	Uterus	adult	0.969926	0.332083
ADHD	Smooth muscle cell	Uterus	adult	-0.625358	0.531736
ADHD	Mast cell	Uterus	adult	-0.482864	0.629192
ADHD	Oligodendrocyte	Brain_Amygdala	fetal	-2.48658	0.0128976
ADHD	Radial glia	Brain_Amygdala	fetal	2.18705	0.0287391
ADHD	Purkinje cell	Brain_Amygdala	fetal	1.76952	0.0768066
ADHD	Neutrophil	Brain_Amygdala	fetal	1.74575	0.0808539
ADHD	Proliferating cell	Brain_Amygdala	fetal	-1.60544	0.108397
ADHD	Ependymal cell	Brain_Amygdala	fetal	-1.48966	0.136313
ADHD	Macrophage	Brain_Amygdala	fetal	1.07344	0.283074
ADHD	Endothelial cell	Brain_Amygdala	fetal	-1.0657	0.286558
ADHD	Neuron	Brain_Amygdala	fetal	-0.999061	0.317765
ADHD	Astrocyte	Brain_Amygdala	fetal	-0.799717	0.423875
ADHD	Erythroid cell	Brain_Amygdala	fetal	0.293628	0.769042
ADHD	Stromal cell	Brain_Amygdala	fetal	0.140381	0.888359
ADHD	Fibroblast	Brain_Amygdala	fetal	0.124351	0.901037
ADHD	Microglia	Brain_Amygdala	fetal	0.0100205	0.992005
ADHD	Oligodendrocyte	Brain_Anterior_cingulate_cortex_BA24	fetal	-2.47423	0.0133523
ADHD	Radial glia	Brain_Anterior_cingulate_cortex_BA24	fetal	1.93088	0.053498
ADHD	Erythroid cell	Brain_Anterior_cingulate_cortex_BA24	fetal	1.42879	0.153065
ADHD	Ependymal cell	Brain_Anterior_cingulate_cortex_BA24	fetal	-1.39674	0.162492
ADHD	Fibroblast	Brain_Anterior_cingulate_cortex_BA24	fetal	1.20525	0.228106
ADHD	Neutrophil	Brain_Anterior_cingulate_cortex_BA24	fetal	1.06245	0.28803
ADHD	Astrocyte	Brain_Anterior_cingulate_cortex_BA24	fetal	-0.771137	0.440626
ADHD	Microglia	Brain_Anterior_cingulate_cortex_BA24	fetal	0.638854	0.522918
ADHD	Neuron	Brain_Anterior_cingulate_cortex_BA24	fetal	-0.575057	0.565253
ADHD	Endothelial cell	Brain_Anterior_cingulate_cortex_BA24	fetal	0.548394	0.583421
ADHD	Macrophage	Brain_Anterior_cingulate_cortex_BA24	fetal	-0.528908	0.596869
ADHD	Proliferating cell	Brain_Anterior_cingulate_cortex_BA24	fetal	-0.508973	0.610771
ADHD	Purkinje cell	Brain_Anterior_cingulate_cortex_BA24	fetal	0.348554	0.727425
ADHD	Stromal cell	Brain_Anterior_cingulate_cortex_BA24	fetal	0.0239987	0.980854
ADHD	Stromal cell	Brain_Caudate_basal_ganglia	fetal	1.85921	0.0629971
ADHD	Fibroblast	Brain_Caudate_basal_ganglia	fetal	-1.61053	0.107282
ADHD	Erythroid cell	Brain_Caudate_basal_ganglia	fetal	1.49148	0.135835
ADHD	Proliferating cell	Brain_Caudate_basal_ganglia	fetal	-1.08023	0.280039
ADHD	Microglia	Brain_Caudate_basal_ganglia	fetal	-1.06139	0.288511
ADHD	Neutrophil	Brain_Caudate_basal_ganglia	fetal	-0.785983	0.431878
ADHD	Purkinje cell	Brain_Caudate_basal_ganglia	fetal	-0.633226	0.526586
ADHD	Macrophage	Brain_Caudate_basal_ganglia	fetal	0.618381	0.536324
ADHD	Endothelial cell	Brain_Caudate_basal_ganglia	fetal	-0.366776	0.713786
ADHD	Oligodendrocyte	Brain_Caudate_basal_ganglia	fetal	-0.354515	0.722953
ADHD	Radial glia	Brain_Caudate_basal_ganglia	fetal	0.298056	0.765661
ADHD	Neuron	Brain_Caudate_basal_ganglia	fetal	0.25296	0.800299
ADHD	Ependymal cell	Brain_Caudate_basal_ganglia	fetal	0.103792	0.917335
ADHD	Astrocyte	Brain_Caudate_basal_ganglia	fetal	0.0615967	0.950884
ADHD	Erythroid cell	Brain_Cerebellar_Hemisphere	fetal	-1.5724	0.115858
ADHD	Microglia	Brain_Cerebellar_Hemisphere	fetal	-1.31872	0.187261
ADHD	Neutrophil	Brain_Cerebellar_Hemisphere	fetal	1.26844	0.20464
ADHD	Macrophage	Brain_Cerebellar_Hemisphere	fetal	1.20603	0.227808
ADHD	Purkinje cell	Brain_Cerebellar_Hemisphere	fetal	-1.16793	0.242835
ADHD	Neuron	Brain_Cerebellar_Hemisphere	fetal	0.750677	0.452847
ADHD	Proliferating cell	Brain_Cerebellar_Hemisphere	fetal	-0.469285	0.638866
ADHD	Astrocyte	Brain_Cerebellar_Hemisphere	fetal	0.330427	0.741078
ADHD	Ependymal cell	Brain_Cerebellar_Hemisphere	fetal	-0.312499	0.754661
ADHD	Stromal cell	Brain_Cerebellar_Hemisphere	fetal	-0.208543	0.834805
ADHD	Endothelial cell	Brain_Cerebellar_Hemisphere	fetal	0.207271	0.835798
ADHD	Fibroblast	Brain_Cerebellar_Hemisphere	fetal	0.178143	0.85861
ADHD	Oligodendrocyte	Brain_Cerebellar_Hemisphere	fetal	-0.171006	0.864219
ADHD	Radial glia	Brain_Cerebellar_Hemisphere	fetal	-0.0499924	0.960128
ADHD	Macrophage	Brain_Cerebellum	fetal	-1.78966	0.0735094
ADHD	Neutrophil	Brain_Cerebellum	fetal	1.33748	0.181067
ADHD	Astrocyte	Brain_Cerebellum	fetal	1.04444	0.296283
ADHD	Oligodendrocyte	Brain_Cerebellum	fetal	-0.955942	0.339102
ADHD	Endothelial cell	Brain_Cerebellum	fetal	0.824159	0.409849
ADHD	Ependymal cell	Brain_Cerebellum	fetal	0.715428	0.474345
ADHD	Proliferating cell	Brain_Cerebellum	fetal	-0.678211	0.497638
ADHD	Microglia	Brain_Cerebellum	fetal	0.406828	0.684134
ADHD	Radial glia	Brain_Cerebellum	fetal	0.332355	0.739621
ADHD	Fibroblast	Brain_Cerebellum	fetal	-0.275331	0.783062
ADHD	Neuron	Brain_Cerebellum	fetal	0.248089	0.804065
ADHD	Purkinje cell	Brain_Cerebellum	fetal	-0.0796508	0.936515
ADHD	Erythroid cell	Brain_Cerebellum	fetal	-0.0158333	0.987367
ADHD	Stromal cell	Brain_Cerebellum	fetal	-0.00654049	0.994781
ADHD	Ependymal cell	Brain_Cortex	fetal	-1.68909	0.0912021
ADHD	Radial glia	Brain_Cortex	fetal	1.24925	0.211573
ADHD	Proliferating cell	Brain_Cortex	fetal	-1.2213	0.221973
ADHD	Oligodendrocyte	Brain_Cortex	fetal	-1.17008	0.241968
ADHD	Neutrophil	Brain_Cortex	fetal	0.992549	0.32093
ADHD	Endothelial cell	Brain_Cortex	fetal	-0.599511	0.548832
ADHD	Neuron	Brain_Cortex	fetal	0.530677	0.595643
ADHD	Stromal cell	Brain_Cortex	fetal	0.464254	0.642466
ADHD	Fibroblast	Brain_Cortex	fetal	0.365595	0.714668
ADHD	Erythroid cell	Brain_Cortex	fetal	-0.225369	0.821693
ADHD	Macrophage	Brain_Cortex	fetal	0.170944	0.864268
ADHD	Astrocyte	Brain_Cortex	fetal	-0.109987	0.91242
ADHD	Purkinje cell	Brain_Cortex	fetal	0.0973456	0.922452
ADHD	Microglia	Brain_Cortex	fetal	0.0588216	0.953094
ADHD	Radial glia	Brain_Frontal_Cortex_BA9	fetal	3.29749	0.000975546
ADHD	Oligodendrocyte	Brain_Frontal_Cortex_BA9	fetal	-2.73645	0.00621056
ADHD	Purkinje cell	Brain_Frontal_Cortex_BA9	fetal	2.15466	0.0311884
ADHD	Proliferating cell	Brain_Frontal_Cortex_BA9	fetal	-1.81097	0.0701448
ADHD	Ependymal cell	Brain_Frontal_Cortex_BA9	fetal	-1.55763	0.119321
ADHD	Neuron	Brain_Frontal_Cortex_BA9	fetal	-1.28219	0.199776
ADHD	Macrophage	Brain_Frontal_Cortex_BA9	fetal	-1.20106	0.229729
ADHD	Microglia	Brain_Frontal_Cortex_BA9	fetal	0.824737	0.409521
ADHD	Stromal cell	Brain_Frontal_Cortex_BA9	fetal	0.798946	0.424322
ADHD	Erythroid cell	Brain_Frontal_Cortex_BA9	fetal	0.722504	0.469985
ADHD	Neutrophil	Brain_Frontal_Cortex_BA9	fetal	0.578961	0.562615
ADHD	Astrocyte	Brain_Frontal_Cortex_BA9	fetal	-0.401701	0.687904
ADHD	Fibroblast	Brain_Frontal_Cortex_BA9	fetal	0.38957	0.696855
ADHD	Endothelial cell	Brain_Frontal_Cortex_BA9	fetal	-0.0592501	0.952753
ADHD	Neutrophil	Brain_Hippocampus	fetal	1.40514	0.159981
ADHD	Oligodendrocyte	Brain_Hippocampus	fetal	-1.3097	0.190296
ADHD	Proliferating cell	Brain_Hippocampus	fetal	-1.17587	0.239646
ADHD	Radial glia	Brain_Hippocampus	fetal	0.938904	0.34778
ADHD	Microglia	Brain_Hippocampus	fetal	-0.812928	0.416259
ADHD	Endothelial cell	Brain_Hippocampus	fetal	-0.772237	0.439974
ADHD	Macrophage	Brain_Hippocampus	fetal	0.723475	0.469388
ADHD	Astrocyte	Brain_Hippocampus	fetal	0.536251	0.591785
ADHD	Erythroid cell	Brain_Hippocampus	fetal	-0.472191	0.63679
ADHD	Fibroblast	Brain_Hippocampus	fetal	0.449591	0.653006
ADHD	Purkinje cell	Brain_Hippocampus	fetal	0.211645	0.832384
ADHD	Ependymal cell	Brain_Hippocampus	fetal	0.13438	0.893102
ADHD	Stromal cell	Brain_Hippocampus	fetal	-0.130291	0.896336
ADHD	Neuron	Brain_Hippocampus	fetal	0.128305	0.897908
ADHD	Fibroblast	Brain_Hypothalamus	fetal	3.11355	0.00184852
ADHD	Stromal cell	Brain_Hypothalamus	fetal	-2.56473	0.0103255
ADHD	Erythroid cell	Brain_Hypothalamus	fetal	1.69985	0.0891593
ADHD	Neutrophil	Brain_Hypothalamus	fetal	1.42575	0.153941
ADHD	Microglia	Brain_Hypothalamus	fetal	-1.27345	0.202859
ADHD	Neuron	Brain_Hypothalamus	fetal	0.97765	0.328248
ADHD	Proliferating cell	Brain_Hypothalamus	fetal	-0.84447	0.398407
ADHD	Oligodendrocyte	Brain_Hypothalamus	fetal	-0.832107	0.405349
ADHD	Purkinje cell	Brain_Hypothalamus	fetal	-0.688062	0.491414
ADHD	Ependymal cell	Brain_Hypothalamus	fetal	0.615889	0.537968
ADHD	Radial glia	Brain_Hypothalamus	fetal	0.553625	0.579836
ADHD	Endothelial cell	Brain_Hypothalamus	fetal	-0.514954	0.606585
ADHD	Macrophage	Brain_Hypothalamus	fetal	0.408252	0.683089
ADHD	Astrocyte	Brain_Hypothalamus	fetal	-0.27542	0.782993
ADHD	Oligodendrocyte	Brain_Nucleus_accumbens_basal_ganglia	fetal	-1.7478	0.080498
ADHD	Fibroblast	Brain_Nucleus_accumbens_basal_ganglia	fetal	1.20574	0.227918
ADHD	Neutrophil	Brain_Nucleus_accumbens_basal_ganglia	fetal	-1.12474	0.260701
ADHD	Radial glia	Brain_Nucleus_accumbens_basal_ganglia	fetal	0.92371	0.355637
ADHD	Ependymal cell	Brain_Nucleus_accumbens_basal_ganglia	fetal	-0.746258	0.455512
ADHD	Stromal cell	Brain_Nucleus_accumbens_basal_ganglia	fetal	-0.678961	0.497163
ADHD	Purkinje cell	Brain_Nucleus_accumbens_basal_ganglia	fetal	-0.668858	0.503586
ADHD	Erythroid cell	Brain_Nucleus_accumbens_basal_ganglia	fetal	0.510646	0.609599
ADHD	Endothelial cell	Brain_Nucleus_accumbens_basal_ganglia	fetal	-0.489284	0.62464
ADHD	Microglia	Brain_Nucleus_accumbens_basal_ganglia	fetal	0.42606	0.670064
ADHD	Proliferating cell	Brain_Nucleus_accumbens_basal_ganglia	fetal	-0.207493	0.835625
ADHD	Neuron	Brain_Nucleus_accumbens_basal_ganglia	fetal	-0.145305	0.88447
ADHD	Macrophage	Brain_Nucleus_accumbens_basal_ganglia	fetal	0.0691976	0.944832
ADHD	Astrocyte	Brain_Nucleus_accumbens_basal_ganglia	fetal	-0.0443837	0.964599
ADHD	Oligodendrocyte	Brain_Putamen_basal_ganglia	fetal	-1.45608	0.145369
ADHD	Radial glia	Brain_Putamen_basal_ganglia	fetal	0.987605	0.323346
ADHD	Microglia	Brain_Putamen_basal_ganglia	fetal	0.854644	0.392748
ADHD	Macrophage	Brain_Putamen_basal_ganglia	fetal	-0.705452	0.480529
ADHD	Fibroblast	Brain_Putamen_basal_ganglia	fetal	0.673685	0.500512
ADHD	Proliferating cell	Brain_Putamen_basal_ganglia	fetal	-0.565891	0.571468
ADHD	Neuron	Brain_Putamen_basal_ganglia	fetal	0.553364	0.580014
ADHD	Endothelial cell	Brain_Putamen_basal_ganglia	fetal	-0.504754	0.613731
ADHD	Astrocyte	Brain_Putamen_basal_ganglia	fetal	0.497069	0.61914
ADHD	Stromal cell	Brain_Putamen_basal_ganglia	fetal	-0.428768	0.668092
ADHD	Neutrophil	Brain_Putamen_basal_ganglia	fetal	0.378091	0.705363
ADHD	Erythroid cell	Brain_Putamen_basal_ganglia	fetal	-0.351472	0.725234
ADHD	Purkinje cell	Brain_Putamen_basal_ganglia	fetal	-0.282172	0.777811
ADHD	Ependymal cell	Brain_Putamen_basal_ganglia	fetal	0.0261705	0.979121
ADHD	Oligodendrocyte	Brain_Spinal_cord_cervical_c-1	fetal	-1.72997	0.0836363
ADHD	Neuron	Brain_Spinal_cord_cervical_c-1	fetal	1.38129	0.16719
ADHD	Macrophage	Brain_Spinal_cord_cervical_c-1	fetal	-1.25769	0.208504
ADHD	Microglia	Brain_Spinal_cord_cervical_c-1	fetal	1.20987	0.226327
ADHD	Fibroblast	Brain_Spinal_cord_cervical_c-1	fetal	1.15958	0.246219
ADHD	Neutrophil	Brain_Spinal_cord_cervical_c-1	fetal	0.996853	0.318836
ADHD	Endothelial cell	Brain_Spinal_cord_cervical_c-1	fetal	-0.860398	0.38957
ADHD	Ependymal cell	Brain_Spinal_cord_cervical_c-1	fetal	-0.821989	0.411083
ADHD	Radial glia	Brain_Spinal_cord_cervical_c-1	fetal	0.820296	0.412047
ADHD	Erythroid cell	Brain_Spinal_cord_cervical_c-1	fetal	-0.781322	0.434613
ADHD	Stromal cell	Brain_Spinal_cord_cervical_c-1	fetal	-0.67759	0.498032
ADHD	Purkinje cell	Brain_Spinal_cord_cervical_c-1	fetal	-0.531712	0.594925
ADHD	Proliferating cell	Brain_Spinal_cord_cervical_c-1	fetal	-0.389149	0.697166
ADHD	Astrocyte	Brain_Spinal_cord_cervical_c-1	fetal	0.135021	0.892595
ADHD	Macrophage	Brain_Substantia_nigra	fetal	-1.7703	0.0766765
ADHD	Microglia	Brain_Substantia_nigra	fetal	1.73052	0.0835373
ADHD	Stromal cell	Brain_Substantia_nigra	fetal	1.02014	0.307664
ADHD	Endothelial cell	Brain_Substantia_nigra	fetal	0.935257	0.349656
ADHD	Fibroblast	Brain_Substantia_nigra	fetal	-0.861097	0.389185
ADHD	Proliferating cell	Brain_Substantia_nigra	fetal	-0.720085	0.471472
ADHD	Neuron	Brain_Substantia_nigra	fetal	0.628782	0.529491
ADHD	Purkinje cell	Brain_Substantia_nigra	fetal	-0.392782	0.69448
ADHD	Oligodendrocyte	Brain_Substantia_nigra	fetal	-0.364758	0.715292
ADHD	Ependymal cell	Brain_Substantia_nigra	fetal	0.317524	0.750846
ADHD	Erythroid cell	Brain_Substantia_nigra	fetal	-0.260836	0.794219
ADHD	Neutrophil	Brain_Substantia_nigra	fetal	0.259032	0.79561
ADHD	Radial glia	Brain_Substantia_nigra	fetal	0.184403	0.853697
ADHD	Astrocyte	Brain_Substantia_nigra	fetal	0.0721329	0.942496
ADHD	Proliferating cell	Skin_Not_Sun_Exposed_Suprapubic	fetal	-2.61008	0.00905202
ADHD	Melanocyte	Skin_Not_Sun_Exposed_Suprapubic	fetal	-2.22153	0.026315
ADHD	Smooth muscle cell	Skin_Not_Sun_Exposed_Suprapubic	fetal	2.06386	0.0390306
ADHD	Endothelial cell	Skin_Not_Sun_Exposed_Suprapubic	fetal	-1.90469	0.0568198
ADHD	Neutrophil	Skin_Not_Sun_Exposed_Suprapubic	fetal	1.20316	0.228913
ADHD	Fibroblast	Skin_Not_Sun_Exposed_Suprapubic	fetal	-1.18536	0.235876
ADHD	Mast cell	Skin_Not_Sun_Exposed_Suprapubic	fetal	1.10508	0.269124
ADHD	Skeletal muscle cell	Skin_Not_Sun_Exposed_Suprapubic	fetal	1.07952	0.280356
ADHD	Erythroid cell	Skin_Not_Sun_Exposed_Suprapubic	fetal	1.03145	0.30233
ADHD	Macrophage	Skin_Not_Sun_Exposed_Suprapubic	fetal	0.772893	0.439585
ADHD	Keratinocyte	Skin_Not_Sun_Exposed_Suprapubic	fetal	-0.730415	0.465136
ADHD	Mesenchymal cell	Skin_Not_Sun_Exposed_Suprapubic	fetal	-0.720182	0.471413
ADHD	Osteoblast	Skin_Not_Sun_Exposed_Suprapubic	fetal	-0.488632	0.625102
ADHD	Smooth muscle cell	Skin_Sun_Exposed_Lower_leg	fetal	3.92114	8.81305e-05
ADHD	Endothelial cell	Skin_Sun_Exposed_Lower_leg	fetal	-3.13699	0.00170692
ADHD	Mesenchymal cell	Skin_Sun_Exposed_Lower_leg	fetal	-2.34876	0.0188362
ADHD	Melanocyte	Skin_Sun_Exposed_Lower_leg	fetal	-2.03426	0.041925
ADHD	Erythroid cell	Skin_Sun_Exposed_Lower_leg	fetal	-2.01829	0.0435615
ADHD	Proliferating cell	Skin_Sun_Exposed_Lower_leg	fetal	-1.18652	0.235416
ADHD	Osteoblast	Skin_Sun_Exposed_Lower_leg	fetal	-1.10888	0.267482
ADHD	Neutrophil	Skin_Sun_Exposed_Lower_leg	fetal	0.917726	0.358763
ADHD	Skeletal muscle cell	Skin_Sun_Exposed_Lower_leg	fetal	0.810218	0.417815
ADHD	Mast cell	Skin_Sun_Exposed_Lower_leg	fetal	0.776409	0.437507
ADHD	Keratinocyte	Skin_Sun_Exposed_Lower_leg	fetal	0.289848	0.771932
ADHD	Fibroblast	Skin_Sun_Exposed_Lower_leg	fetal	0.228654	0.819138
ADHD	Macrophage	Skin_Sun_Exposed_Lower_leg	fetal	0.173467	0.862284
ADHD	Macrophage	Adipose_Subcutaneous	adult	-1.56929	0.11658
ADHD	Proliferating cell	Adipose_Subcutaneous	adult	1.41786	0.156233
ADHD	Stromal cell	Adipose_Subcutaneous	adult	-1.38371	0.166447
ADHD	Adipocyte	Adipose_Subcutaneous	adult	-1.25955	0.207833
ADHD	Neutrophil	Adipose_Subcutaneous	adult	-0.691251	0.489408
ADHD	Mast cell	Adipose_Subcutaneous	adult	0.688407	0.491197
ADHD	T cell	Artery_Aorta	adult	-1.75787	0.078769
ADHD	B cell	Artery_Aorta	adult	-1.66717	0.0954801
ADHD	Epithelial cell	Artery_Aorta	adult	1.47734	0.139585
ADHD	Mast cell	Artery_Aorta	adult	1.43328	0.151778
ADHD	Smooth muscle cell	Artery_Aorta	adult	-1.17941	0.238233
ADHD	Macrophage	Artery_Aorta	adult	1.16867	0.242538
ADHD	Stromal cell	Artery_Aorta	adult	0.91486	0.360265
ADHD	Fibroblast	Artery_Aorta	adult	0.704864	0.480895
ADHD	Basal cell	Artery_Aorta	adult	0.64058	0.521796
ADHD	Endothelial cell	Artery_Aorta	adult	0.299405	0.764631
ADHD	Basal cell	Artery_Coronary	adult	2.74944	0.00596972
ADHD	Macrophage	Artery_Coronary	adult	1.24017	0.214911
ADHD	Smooth muscle cell	Artery_Coronary	adult	-1.21453	0.224544
ADHD	Mast cell	Artery_Coronary	adult	1.164	0.244423
ADHD	Fibroblast	Artery_Coronary	adult	-0.897638	0.369378
ADHD	B cell	Artery_Coronary	adult	-0.833888	0.404344
ADHD	Stromal cell	Artery_Coronary	adult	-0.770676	0.440899
ADHD	Epithelial cell	Artery_Coronary	adult	0.702386	0.482439
ADHD	Endothelial cell	Artery_Coronary	adult	-0.52215	0.601566
ADHD	T cell	Artery_Coronary	adult	-0.318635	0.750004
ADHD	Basal cell	Artery_Tibial	adult	2.7392	0.00615893
ADHD	B cell	Artery_Tibial	adult	-2.56048	0.0104528
ADHD	Smooth muscle cell	Artery_Tibial	adult	-2.44781	0.0143728
ADHD	Macrophage	Artery_Tibial	adult	1.80718	0.0707347
ADHD	Mast cell	Artery_Tibial	adult	0.879506	0.379127
ADHD	Stromal cell	Artery_Tibial	adult	0.634486	0.525764
ADHD	Epithelial cell	Artery_Tibial	adult	-0.540378	0.588937
ADHD	Endothelial cell	Artery_Tibial	adult	-0.44067	0.659452
ADHD	T cell	Artery_Tibial	adult	-0.43549	0.663207
ADHD	Fibroblast	Artery_Tibial	adult	0.186533	0.852027
ADHD	Epithelial cell	Esophagus_Gastroesophageal_Junction	adult	0.993679	0.320379
ADHD	Macrophage	Esophagus_Gastroesophageal_Junction	adult	0.824469	0.409673
ADHD	Mast cell	Esophagus_Gastroesophageal_Junction	adult	0.631671	0.527602
ADHD	Basal cell	Esophagus_Gastroesophageal_Junction	adult	-0.576766	0.564098
ADHD	Neutrophil	Esophagus_Gastroesophageal_Junction	adult	-0.430165	0.667075
ADHD	Stromal cell	Esophagus_Gastroesophageal_Junction	adult	0.395243	0.692663
ADHD	B cell	Esophagus_Gastroesophageal_Junction	adult	-0.376811	0.706314
ADHD	MT high cell	Esophagus_Gastroesophageal_Junction	adult	-0.356097	0.721768
ADHD	Keratinocyte	Esophagus_Gastroesophageal_Junction	adult	-0.335865	0.736973
ADHD	Smooth muscle cell	Esophagus_Gastroesophageal_Junction	adult	0.241021	0.809539
ADHD	Fibroblast	Esophagus_Gastroesophageal_Junction	adult	-0.234323	0.814734
ADHD	Endothelial cell	Esophagus_Gastroesophageal_Junction	adult	-0.0683091	0.94554
ADHD	Lymphocyte	Esophagus_Gastroesophageal_Junction	adult	0.0120472	0.990388
ADHD	Mucosal cell	Esophagus_Gastroesophageal_Junction	adult	-0.00122349	0.999024
ADHD	Mucosal cell	Esophagus_Mucosa	adult	1.7184	0.0857239
ADHD	Basal cell	Esophagus_Mucosa	adult	1.41475	0.157142
ADHD	Macrophage	Esophagus_Mucosa	adult	1.2467	0.212506
ADHD	Mast cell	Esophagus_Mucosa	adult	1.00576	0.314529
ADHD	Fibroblast	Esophagus_Mucosa	adult	0.790614	0.429169
ADHD	Neutrophil	Esophagus_Mucosa	adult	-0.720398	0.47128
ADHD	B cell	Esophagus_Mucosa	adult	-0.687205	0.491954
ADHD	Endothelial cell	Esophagus_Mucosa	adult	-0.662577	0.507601
ADHD	Epithelial cell	Esophagus_Mucosa	adult	-0.594231	0.552358
ADHD	Smooth muscle cell	Esophagus_Mucosa	adult	-0.556557	0.57783
ADHD	Stromal cell	Esophagus_Mucosa	adult	-0.555285	0.5787
ADHD	Lymphocyte	Esophagus_Mucosa	adult	-0.434851	0.66367
ADHD	Keratinocyte	Esophagus_Mucosa	adult	-0.26658	0.789793
ADHD	MT high cell	Esophagus_Mucosa	adult	0.17849	0.858338
ADHD	Keratinocyte	Esophagus_Muscularis	adult	1.21005	0.226261
ADHD	Basal cell	Esophagus_Muscularis	adult	0.996012	0.319244
ADHD	Macrophage	Esophagus_Muscularis	adult	0.897547	0.369427
ADHD	Mast cell	Esophagus_Muscularis	adult	0.728283	0.466441
ADHD	Fibroblast	Esophagus_Muscularis	adult	-0.709103	0.478261
ADHD	MT high cell	Esophagus_Muscularis	adult	-0.702856	0.482145
ADHD	B cell	Esophagus_Muscularis	adult	-0.647216	0.517492
ADHD	Mucosal cell	Esophagus_Muscularis	adult	0.63101	0.528034
ADHD	Stromal cell	Esophagus_Muscularis	adult	0.630524	0.528352
ADHD	Epithelial cell	Esophagus_Muscularis	adult	0.616105	0.537825
ADHD	Endothelial cell	Esophagus_Muscularis	adult	-0.595185	0.55172
ADHD	Neutrophil	Esophagus_Muscularis	adult	0.573162	0.566535
ADHD	Smooth muscle cell	Esophagus_Muscularis	adult	0.189591	0.84963
ADHD	Lymphocyte	Esophagus_Muscularis	adult	0.090334	0.928022
ADHD	Neutrophil	Heart_Atrial_Appendage	adult	1.05257	0.292538
ADHD	T cell	Heart_Atrial_Appendage	adult	-0.950272	0.341974
ADHD	Mast cell	Heart_Atrial_Appendage	adult	0.915281	0.360044
ADHD	Dendritic cell	Heart_Atrial_Appendage	adult	-0.759217	0.447723
ADHD	Smooth muscle cell	Heart_Atrial_Appendage	adult	-0.692645	0.488532
ADHD	Macrophage	Heart_Atrial_Appendage	adult	0.436481	0.662487
ADHD	Endothelial cell	Heart_Atrial_Appendage	adult	0.35525	0.722402
ADHD	Fibroblast	Heart_Atrial_Appendage	adult	-0.211485	0.832509
ADHD	Cardiomyocyte	Heart_Atrial_Appendage	adult	0.187639	0.851159
ADHD	Apoptotic cell	Heart_Atrial_Appendage	adult	-0.0233896	0.981339
ADHD	T cell	Heart_Left_Ventricle	adult	-1.41688	0.156518
ADHD	Apoptotic cell	Heart_Left_Ventricle	adult	-1.11667	0.264136
ADHD	Fibroblast	Heart_Left_Ventricle	adult	-1.10953	0.2672
ADHD	Neutrophil	Heart_Left_Ventricle	adult	1.02455	0.305575
ADHD	Endothelial cell	Heart_Left_Ventricle	adult	0.946201	0.344046
ADHD	Mast cell	Heart_Left_Ventricle	adult	0.741164	0.458594
ADHD	Dendritic cell	Heart_Left_Ventricle	adult	-0.43097	0.666491
ADHD	Cardiomyocyte	Heart_Left_Ventricle	adult	0.270935	0.786441
ADHD	Smooth muscle cell	Heart_Left_Ventricle	adult	0.115191	0.908294
ADHD	Macrophage	Heart_Left_Ventricle	adult	0.0249116	0.980125
ADHD	Macrophage	Pancreas	adult	2.11707	0.0342538
ADHD	Exocrine cell	Pancreas	adult	1.80266	0.071441
ADHD	Fibroblast	Pancreas	adult	0.9556	0.339275
ADHD	Smooth muscle cell	Pancreas	adult	-0.627815	0.530125
ADHD	Acinar cell	Pancreas	adult	-0.608019	0.543175
ADHD	Endothelial cell	Pancreas	adult	-0.346938	0.728638
ADHD	Ductal cell	Pancreas	adult	0.297486	0.766095
ADHD	Alpha cell	Pancreas	adult	-0.0945398	0.92468
ADHD	Beta cell	Pancreas	adult	-0.0506158	0.959632
ADHD	Epithelial cell	Prostate	adult	-2.59635	0.00942199
ADHD	Endothelial cell	Prostate	adult	2.36432	0.0180633
ADHD	Neuroendocrine cell	Prostate	adult	2.25655	0.024036
ADHD	Neutrophil	Prostate	adult	1.68132	0.0927013
ADHD	Macrophage	Prostate	adult	-1.5577	0.119304
ADHD	T cell	Prostate	adult	1.49771	0.134208
ADHD	Luminal cell	Prostate	adult	-1.06673	0.286092
ADHD	Fibroblast	Prostate	adult	-0.927621	0.353604
ADHD	Basal cell	Prostate	adult	0.834503	0.403998
ADHD	Smooth muscle cell	Prostate	adult	0.135455	0.892252
ADHD	T cell	Spleen	adult	-1.95444	0.0506488
ADHD	Lymphoid progenitor cell	Spleen	adult	1.88983	0.0587811
ADHD	B cell	Spleen	adult	1.84425	0.065146
ADHD	Endothelial cell	Spleen	adult	0.95345	0.340362
ADHD	Macrophage	Spleen	adult	0.874305	0.381952
ADHD	Erythroid cell	Spleen	adult	-0.599379	0.54892
ADHD	Neutrophil	Spleen	adult	0.12743	0.8986
ADHD	Inflammatory cell	Stomach	adult	2.08011	0.0375153
ADHD	T cell	Stomach	adult	-1.76975	0.0767689
ADHD	Stromal cell	Stomach	adult	-1.7035	0.088474
ADHD	Granulocyte	Stomach	adult	1.2621	0.206914
ADHD	Endothelial cell	Stomach	adult	-1.08601	0.277472
ADHD	B cell	Stomach	adult	0.986799	0.323741
ADHD	Gastric mucosa cell	Stomach	adult	-0.864445	0.387344
ADHD	Fibroblast	Stomach	adult	0.794827	0.426714
ADHD	Epithelial cell	Stomach	adult	0.716011	0.473985
ADHD	Gastric chief cell	Stomach	adult	-0.665163	0.505946
ADHD	Macrophage	Stomach	adult	0.608351	0.542955
ADHD	D cell/ X/A cell	Stomach	adult	0.53774	0.590757
ADHD	Mast cell	Stomach	adult	0.497426	0.618889
ADHD	Parietal cell	Stomach	adult	0.466987	0.640509
ADHD	Smooth muscle cell	Stomach	adult	0.344946	0.730135
ADHD	Chromaffin cell	Stomach	adult	-0.142154	0.886958
ADHD	Myeloid cell	Stomach	adult	-0.119494	0.904884
ADHD	Pit cell	Stomach	adult	0.10632	0.915328
ADHD	Endothelial cell	Thyroid	adult	-1.24321	0.213791
ADHD	Proliferating cell	Thyroid	adult	-1.1529	0.24895
ADHD	Dendritic cell	Thyroid	adult	0.743435	0.457218
ADHD	Neutrophil	Thyroid	adult	0.564726	0.57226
ADHD	Smooth muscle cell	Thyroid	adult	-0.547456	0.584065
ADHD	Follicular cell	Thyroid	adult	-0.503507	0.614608
ADHD	Fibroblast	Thyroid	adult	0.491977	0.622736
ADHD	Natural killer cell	Thyroid	adult	0.481088	0.630454
ADHD	B cell	Thyroid	adult	0.459937	0.645561
ADHD	Stromal cell	Thyroid	adult	-0.456442	0.648072
ADHD	T cell	Thyroid	adult	0.200891	0.840784
ADHD	Epithelial cell	Thyroid	adult	-0.0970719	0.922669
ADHD	Myeloid progenitor cell	Whole_Blood	adult	-2.3319	0.0197057
ADHD	activative T cell	Whole_Blood	adult	-1.63383	0.102295
ADHD	Natural killer cell	Whole_Blood	adult	1.59402	0.110932
ADHD	Macrophage	Whole_Blood	adult	1.44657	0.148018
ADHD	Eosinophil	Whole_Blood	adult	1.35601	0.175095
ADHD	Proliferating B cell	Whole_Blood	adult	-1.35167	0.176482
ADHD	T cell	Whole_Blood	adult	1.32811	0.184143
ADHD	Monocyte	Whole_Blood	adult	-1.16171	0.245352
ADHD	Proliferating cell	Whole_Blood	adult	1.00587	0.314476
ADHD	Neutrophil	Whole_Blood	adult	-0.57119	0.567871
ADHD	B cell	Whole_Blood	adult	0.16546	0.868582
ADHD	Erythroid cell	Whole_Blood	adult	0.161523	0.871681
ADHD	Dendritic cell	Whole_Blood	adult	-0.106599	0.915107
ADs	Neuron	Adrenal_Gland	adult	2.21702	0.0266218
ADs	Intra-adrenal chromoblast	Adrenal_Gland	adult	2.09329	0.0363236
ADs	MT high	Adrenal_Gland	adult	-1.90825	0.0563594
ADs	Plasmocyte	Adrenal_Gland	adult	1.86361	0.0623762
ADs	Endothelial	Adrenal_Gland	adult	-1.75811	0.0787296
ADs	T cell	Adrenal_Gland	adult	-1.63632	0.101772
ADs	Zona fasciculata cell	Adrenal_Gland	adult	1.46325	0.143398
ADs	Smooth muscle cell	Adrenal_Gland	adult	-1.45192	0.146523
ADs	B cell	Adrenal_Gland	adult	-1.28501	0.198788
ADs	Stromal cell	Adrenal_Gland	adult	0.860841	0.389326
ADs	Lymphocyte	Adrenal_Gland	adult	0.699963	0.48395
ADs	Myeloid cell	Adrenal_Gland	adult	0.657884	0.510613
ADs	Neutrophil	Adrenal_Gland	adult	-0.559905	0.575544
ADs	Macrophage	Adrenal_Gland	adult	0.358456	0.720002
ADs	NK cell	Adrenal_Gland	adult	-0.0802635	0.936028
ADs	Interneuron	Brain_Cerebellum	adult	1.6486	0.0992288
ADs	Excitatory neuron	Brain_Cerebellum	adult	-1.57008	0.116397
ADs	Macrophage	Brain_Cerebellum	adult	1.3199	0.18687
ADs	Smooth muscle cell	Brain_Cerebellum	adult	-1.13734	0.255396
ADs	Microglia	Brain_Cerebellum	adult	-1.01796	0.308695
ADs	Stromal cell	Brain_Cerebellum	adult	0.983206	0.325506
ADs	T cell	Brain_Cerebellum	adult	-0.963414	0.33534
ADs	Oligodendrocyte	Brain_Cerebellum	adult	0.613791	0.539354
ADs	Endothelial cell	Brain_Cerebellum	adult	-0.598348	0.549608
ADs	Epithelial cell	Brain_Cerebellum	adult	0.564117	0.572674
ADs	Astrocyte	Brain_Cerebellum	adult	0.51071	0.609554
ADs	Neuthrophil	Brain_Cerebellum	adult	0.17271	0.862879
ADs	B cell	Brain_Cerebellum	adult	-0.172295	0.863206
ADs	Inhibitory neuron	Brain_Cerebellum	adult	0.0287848	0.977036
ADs	Macrophage	Colon_Sigmoid	adult	2.46101	0.0138545
ADs	Neutrophil	Colon_Sigmoid	adult	-1.79963	0.071919
ADs	Smooth muscle cell	Colon_Sigmoid	adult	-1.50732	0.13173
ADs	Dendritic cell	Colon_Sigmoid	adult	-1.05947	0.289384
ADs	Enterocyte	Colon_Sigmoid	adult	0.903839	0.366081
ADs	Stromal cell	Colon_Sigmoid	adult	0.788723	0.430274
ADs	Goblet cell	Colon_Sigmoid	adult	0.632335	0.527168
ADs	Endothelial cell	Colon_Sigmoid	adult	-0.531318	0.595198
ADs	T cell	Colon_Sigmoid	adult	0.390469	0.69619
ADs	Enteric glial cell	Colon_Sigmoid	adult	-0.287875	0.773442
ADs	B cell	Colon_Sigmoid	adult	-0.0980879	0.921863
ADs	Endothelial cell	Colon_Transverse	adult	-2.73526	0.00623316
ADs	T cell	Colon_Transverse	adult	-2.17525	0.0296117
ADs	Enterocyte	Colon_Transverse	adult	1.85959	0.0629441
ADs	Macrophage	Colon_Transverse	adult	1.82838	0.067492
ADs	Smooth muscle cell	Colon_Transverse	adult	-1.6129	0.106766
ADs	Goblet cell	Colon_Transverse	adult	1.41797	0.1562
ADs	Stromal cell	Colon_Transverse	adult	1.31829	0.187405
ADs	Mast cell	Colon_Transverse	adult	1.15755	0.247046
ADs	Fibroblast	Colon_Transverse	adult	-1.12127	0.262173
ADs	B cell	Colon_Transverse	adult	0.993151	0.320636
ADs	Neutrophil	Liver	adult	2.12196	0.0338412
ADs	Granulocyte	Liver	adult	-2.10632	0.0351765
ADs	Hepatocyte	Liver	adult	1.69359	0.0903441
ADs	Proliferating cell	Liver	adult	1.64152	0.10069
ADs	Dendritic cell	Liver	adult	-1.20649	0.22763
ADs	Mast cell	Liver	adult	0.978668	0.327744
ADs	T cell	Liver	adult	-0.849176	0.395783
ADs	Myeloid cell	Liver	adult	-0.839563	0.401153
ADs	Macrophage	Liver	adult	0.824755	0.409511
ADs	Kuppfer cell	Liver	adult	-0.418791	0.675369
ADs	Smooth muscle cell	Liver	adult	-0.289901	0.771892
ADs	B cell	Liver	adult	0.228428	0.819314
ADs	Endothelial cell	Liver	adult	-0.0362401	0.971091
ADs	Epithelial cell	Liver	adult	0.0269594	0.978492
ADs	Fibroblast	Muscle_Skeletal	adult	1.48098	0.138613
ADs	NK cell	Muscle_Skeletal	adult	-1.41585	0.156819
ADs	Neutrophil	Muscle_Skeletal	adult	1.18978	0.234134
ADs	Myogenic precursor cell	Muscle_Skeletal	adult	-1.15258	0.249082
ADs	Mast cell	Muscle_Skeletal	adult	1.07012	0.284565
ADs	Proliferating cell	Muscle_Skeletal	adult	-1.05396	0.2919
ADs	Endothelial cell	Muscle_Skeletal	adult	-0.733638	0.463169
ADs	Macrophage	Muscle_Skeletal	adult	0.44065	0.659467
ADs	Dendritic cell	Muscle_Skeletal	adult	-0.270547	0.78674
ADs	T cell	Muscle_Skeletal	adult	0.240693	0.809793
ADs	B cell	Muscle_Skeletal	adult	-0.223636	0.823041
ADs	Muscle cell	Muscle_Skeletal	adult	0.0427535	0.965898
ADs	Stromal cell	Muscle_Skeletal	adult	0.0343152	0.972626
ADs	Endometrial cell	Uterus	adult	1.31971	0.186932
ADs	Endothelial cell	Uterus	adult	-1.21722	0.223522
ADs	Macrophage	Uterus	adult	0.933192	0.350721
ADs	Fibroblast	Uterus	adult	0.811857	0.416874
ADs	Epithelial cell	Uterus	adult	0.793239	0.427638
ADs	Smooth muscle cell	Uterus	adult	0.667423	0.504502
ADs	T cell	Uterus	adult	-0.617019	0.537222
ADs	Mast cell	Uterus	adult	0.497167	0.619071
ADs	Stromal cell	Uterus	adult	-0.0466446	0.962797
ADs	Stromal cell	Brain_Amygdala	fetal	-2.48612	0.0129144
ADs	Oligodendrocyte	Brain_Amygdala	fetal	-2.37916	0.0173522
ADs	Astrocyte	Brain_Amygdala	fetal	2.09762	0.0359391
ADs	Microglia	Brain_Amygdala	fetal	1.79579	0.0725277
ADs	Fibroblast	Brain_Amygdala	fetal	1.64459	0.100054
ADs	Proliferating cell	Brain_Amygdala	fetal	1.32356	0.185648
ADs	Ependymal cell	Brain_Amygdala	fetal	0.917846	0.3587
ADs	Macrophage	Brain_Amygdala	fetal	0.863073	0.388097
ADs	Endothelial cell	Brain_Amygdala	fetal	-0.642857	0.520317
ADs	Neuron	Brain_Amygdala	fetal	-0.512719	0.608148
ADs	Neutrophil	Brain_Amygdala	fetal	-0.325665	0.744678
ADs	Radial glia	Brain_Amygdala	fetal	-0.313266	0.754079
ADs	Purkinje cell	Brain_Amygdala	fetal	-0.1515	0.879581
ADs	Erythroid cell	Brain_Amygdala	fetal	-0.105856	0.915697
ADs	Endothelial cell	Brain_Anterior_cingulate_cortex_BA24	fetal	1.99396	0.0461565
ADs	Erythroid cell	Brain_Anterior_cingulate_cortex_BA24	fetal	1.8265	0.0677746
ADs	Neutrophil	Brain_Anterior_cingulate_cortex_BA24	fetal	-1.59253	0.111265
ADs	Astrocyte	Brain_Anterior_cingulate_cortex_BA24	fetal	-1.07139	0.283995
ADs	Stromal cell	Brain_Anterior_cingulate_cortex_BA24	fetal	1.00156	0.316559
ADs	Ependymal cell	Brain_Anterior_cingulate_cortex_BA24	fetal	-0.807821	0.419194
ADs	Macrophage	Brain_Anterior_cingulate_cortex_BA24	fetal	-0.733153	0.463465
ADs	Microglia	Brain_Anterior_cingulate_cortex_BA24	fetal	0.64211	0.520802
ADs	Fibroblast	Brain_Anterior_cingulate_cortex_BA24	fetal	-0.623687	0.532833
ADs	Radial glia	Brain_Anterior_cingulate_cortex_BA24	fetal	0.621799	0.534074
ADs	Proliferating cell	Brain_Anterior_cingulate_cortex_BA24	fetal	-0.583797	0.559357
ADs	Purkinje cell	Brain_Anterior_cingulate_cortex_BA24	fetal	-0.543981	0.586455
ADs	Oligodendrocyte	Brain_Anterior_cingulate_cortex_BA24	fetal	0.511774	0.608809
ADs	Neuron	Brain_Anterior_cingulate_cortex_BA24	fetal	-0.132646	0.894473
ADs	Microglia	Brain_Caudate_basal_ganglia	fetal	-2.87425	0.00404994
ADs	Fibroblast	Brain_Caudate_basal_ganglia	fetal	-1.75983	0.0784366
ADs	Ependymal cell	Brain_Caudate_basal_ganglia	fetal	1.59525	0.110656
ADs	Proliferating cell	Brain_Caudate_basal_ganglia	fetal	0.978993	0.327583
ADs	Macrophage	Brain_Caudate_basal_ganglia	fetal	0.936537	0.348997
ADs	Stromal cell	Brain_Caudate_basal_ganglia	fetal	0.921673	0.356699
ADs	Neuron	Brain_Caudate_basal_ganglia	fetal	-0.918643	0.358282
ADs	Endothelial cell	Brain_Caudate_basal_ganglia	fetal	0.718709	0.47232
ADs	Neutrophil	Brain_Caudate_basal_ganglia	fetal	-0.581185	0.561116
ADs	Radial glia	Brain_Caudate_basal_ganglia	fetal	-0.505649	0.613103
ADs	Astrocyte	Brain_Caudate_basal_ganglia	fetal	0.422435	0.672707
ADs	Erythroid cell	Brain_Caudate_basal_ganglia	fetal	0.277777	0.781184
ADs	Oligodendrocyte	Brain_Caudate_basal_ganglia	fetal	0.263328	0.792298
ADs	Purkinje cell	Brain_Caudate_basal_ganglia	fetal	0.152855	0.878513
ADs	Microglia	Brain_Cerebellar_Hemisphere	fetal	-1.57711	0.114771
ADs	Fibroblast	Brain_Cerebellar_Hemisphere	fetal	1.57041	0.116319
ADs	Stromal cell	Brain_Cerebellar_Hemisphere	fetal	-1.52943	0.126157
ADs	Macrophage	Brain_Cerebellar_Hemisphere	fetal	1.45883	0.144611
ADs	Neuron	Brain_Cerebellar_Hemisphere	fetal	1.31494	0.18853
ADs	Erythroid cell	Brain_Cerebellar_Hemisphere	fetal	-1.27077	0.20381
ADs	Neutrophil	Brain_Cerebellar_Hemisphere	fetal	-1.25469	0.209592
ADs	Purkinje cell	Brain_Cerebellar_Hemisphere	fetal	-1.10233	0.270317
ADs	Endothelial cell	Brain_Cerebellar_Hemisphere	fetal	-0.456997	0.647673
ADs	Ependymal cell	Brain_Cerebellar_Hemisphere	fetal	0.240656	0.809822
ADs	Oligodendrocyte	Brain_Cerebellar_Hemisphere	fetal	-0.201456	0.840342
ADs	Radial glia	Brain_Cerebellar_Hemisphere	fetal	0.197284	0.843605
ADs	Proliferating cell	Brain_Cerebellar_Hemisphere	fetal	0.144052	0.88546
ADs	Astrocyte	Brain_Cerebellar_Hemisphere	fetal	-0.143926	0.885559
ADs	Macrophage	Brain_Cerebellum	fetal	-2.19564	0.0281174
ADs	Neutrophil	Brain_Cerebellum	fetal	-1.92143	0.0546769
ADs	Endothelial cell	Brain_Cerebellum	fetal	1.26811	0.204758
ADs	Microglia	Brain_Cerebellum	fetal	-1.22992	0.218726
ADs	Purkinje cell	Brain_Cerebellum	fetal	-1.12034	0.262569
ADs	Proliferating cell	Brain_Cerebellum	fetal	0.876715	0.380641
ADs	Neuron	Brain_Cerebellum	fetal	0.689754	0.490349
ADs	Stromal cell	Brain_Cerebellum	fetal	-0.628554	0.529641
ADs	Oligodendrocyte	Brain_Cerebellum	fetal	-0.57739	0.563676
ADs	Radial glia	Brain_Cerebellum	fetal	0.500461	0.616751
ADs	Erythroid cell	Brain_Cerebellum	fetal	-0.435651	0.66309
ADs	Astrocyte	Brain_Cerebellum	fetal	0.163443	0.870169
ADs	Ependymal cell	Brain_Cerebellum	fetal	-0.159935	0.872932
ADs	Fibroblast	Brain_Cerebellum	fetal	0.0553562	0.955855
ADs	Oligodendrocyte	Brain_Cortex	fetal	1.30276	0.192658
ADs	Microglia	Brain_Cortex	fetal	-1.23913	0.215297
ADs	Neuron	Brain_Cortex	fetal	-1.14427	0.252511
ADs	Neutrophil	Brain_Cortex	fetal	-0.722351	0.470079
ADs	Macrophage	Brain_Cortex	fetal	0.661072	0.508566
ADs	Ependymal cell	Brain_Cortex	fetal	0.596517	0.55083
ADs	Proliferating cell	Brain_Cortex	fetal	-0.499499	0.617428
ADs	Erythroid cell	Brain_Cortex	fetal	0.39396	0.69361
ADs	Endothelial cell	Brain_Cortex	fetal	0.353142	0.723982
ADs	Astrocyte	Brain_Cortex	fetal	-0.205609	0.837096
ADs	Purkinje cell	Brain_Cortex	fetal	0.156529	0.875616
ADs	Radial glia	Brain_Cortex	fetal	0.138373	0.889945
ADs	Stromal cell	Brain_Cortex	fetal	-0.055066	0.956086
ADs	Fibroblast	Brain_Cortex	fetal	-0.0547362	0.956349
ADs	Oligodendrocyte	Brain_Frontal_Cortex_BA9	fetal	-3.13546	0.00171584
ADs	Stromal cell	Brain_Frontal_Cortex_BA9	fetal	-2.75188	0.00592534
ADs	Erythroid cell	Brain_Frontal_Cortex_BA9	fetal	-2.61672	0.00887786
ADs	Fibroblast	Brain_Frontal_Cortex_BA9	fetal	2.36878	0.0178469
ADs	Astrocyte	Brain_Frontal_Cortex_BA9	fetal	2.23157	0.0256432
ADs	Proliferating cell	Brain_Frontal_Cortex_BA9	fetal	1.93209	0.0533484
ADs	Endothelial cell	Brain_Frontal_Cortex_BA9	fetal	1.76706	0.0772176
ADs	Microglia	Brain_Frontal_Cortex_BA9	fetal	1.42143	0.155191
ADs	Macrophage	Brain_Frontal_Cortex_BA9	fetal	-1.31251	0.189349
ADs	Neuron	Brain_Frontal_Cortex_BA9	fetal	-1.22456	0.220741
ADs	Purkinje cell	Brain_Frontal_Cortex_BA9	fetal	1.13074	0.258164
ADs	Radial glia	Brain_Frontal_Cortex_BA9	fetal	0.914871	0.360259
ADs	Neutrophil	Brain_Frontal_Cortex_BA9	fetal	0.780847	0.434893
ADs	Ependymal cell	Brain_Frontal_Cortex_BA9	fetal	-0.680603	0.496123
ADs	Microglia	Brain_Hippocampus	fetal	-1.23998	0.214984
ADs	Neutrophil	Brain_Hippocampus	fetal	1.15446	0.248313
ADs	Endothelial cell	Brain_Hippocampus	fetal	0.989699	0.322321
ADs	Proliferating cell	Brain_Hippocampus	fetal	0.541742	0.587996
ADs	Erythroid cell	Brain_Hippocampus	fetal	0.507753	0.611627
ADs	Stromal cell	Brain_Hippocampus	fetal	-0.469423	0.638767
ADs	Neuron	Brain_Hippocampus	fetal	-0.44284	0.657882
ADs	Oligodendrocyte	Brain_Hippocampus	fetal	-0.250481	0.802216
ADs	Astrocyte	Brain_Hippocampus	fetal	0.246232	0.805502
ADs	Macrophage	Brain_Hippocampus	fetal	0.198984	0.842275
ADs	Fibroblast	Brain_Hippocampus	fetal	-0.195902	0.844687
ADs	Ependymal cell	Brain_Hippocampus	fetal	0.144652	0.884985
ADs	Purkinje cell	Brain_Hippocampus	fetal	-0.0978282	0.922069
ADs	Radial glia	Brain_Hippocampus	fetal	-0.0851208	0.932165
ADs	Stromal cell	Brain_Hypothalamus	fetal	-1.37257	0.169887
ADs	Macrophage	Brain_Hypothalamus	fetal	1.32954	0.18367
ADs	Microglia	Brain_Hypothalamus	fetal	-1.31823	0.187425
ADs	Neuron	Brain_Hypothalamus	fetal	1.05116	0.293186
ADs	Astrocyte	Brain_Hypothalamus	fetal	-0.927493	0.35367
ADs	Fibroblast	Brain_Hypothalamus	fetal	0.872206	0.383096
ADs	Purkinje cell	Brain_Hypothalamus	fetal	-0.859913	0.389837
ADs	Neutrophil	Brain_Hypothalamus	fetal	0.544646	0.585997
ADs	Proliferating cell	Brain_Hypothalamus	fetal	0.470039	0.638327
ADs	Endothelial cell	Brain_Hypothalamus	fetal	-0.332097	0.739816
ADs	Ependymal cell	Brain_Hypothalamus	fetal	0.244647	0.806729
ADs	Radial glia	Brain_Hypothalamus	fetal	-0.157022	0.875228
ADs	Oligodendrocyte	Brain_Hypothalamus	fetal	-0.101254	0.919349
ADs	Erythroid cell	Brain_Hypothalamus	fetal	-0.0141659	0.988698
ADs	Endothelial cell	Brain_Nucleus_accumbens_basal_ganglia	fetal	1.70145	0.0888592
ADs	Radial glia	Brain_Nucleus_accumbens_basal_ganglia	fetal	1.65874	0.0971691
ADs	Astrocyte	Brain_Nucleus_accumbens_basal_ganglia	fetal	-1.60523	0.108444
ADs	Neuron	Brain_Nucleus_accumbens_basal_ganglia	fetal	-1.50458	0.132431
ADs	Purkinje cell	Brain_Nucleus_accumbens_basal_ganglia	fetal	1.4495	0.147197
ADs	Oligodendrocyte	Brain_Nucleus_accumbens_basal_ganglia	fetal	-1.33878	0.180643
ADs	Fibroblast	Brain_Nucleus_accumbens_basal_ganglia	fetal	-0.857036	0.391425
ADs	Microglia	Brain_Nucleus_accumbens_basal_ganglia	fetal	-0.701746	0.482838
ADs	Ependymal cell	Brain_Nucleus_accumbens_basal_ganglia	fetal	0.512035	0.608627
ADs	Macrophage	Brain_Nucleus_accumbens_basal_ganglia	fetal	-0.501102	0.616299
ADs	Erythroid cell	Brain_Nucleus_accumbens_basal_ganglia	fetal	-0.426587	0.66968
ADs	Stromal cell	Brain_Nucleus_accumbens_basal_ganglia	fetal	0.368858	0.712234
ADs	Proliferating cell	Brain_Nucleus_accumbens_basal_ganglia	fetal	-0.189557	0.849656
ADs	Neutrophil	Brain_Nucleus_accumbens_basal_ganglia	fetal	0.0386059	0.969205
ADs	Neutrophil	Brain_Putamen_basal_ganglia	fetal	1.61348	0.106641
ADs	Ependymal cell	Brain_Putamen_basal_ganglia	fetal	-1.22496	0.220591
ADs	Microglia	Brain_Putamen_basal_ganglia	fetal	-1.03628	0.300072
ADs	Endothelial cell	Brain_Putamen_basal_ganglia	fetal	0.741779	0.458221
ADs	Stromal cell	Brain_Putamen_basal_ganglia	fetal	0.659905	0.509315
ADs	Fibroblast	Brain_Putamen_basal_ganglia	fetal	-0.650999	0.515047
ADs	Erythroid cell	Brain_Putamen_basal_ganglia	fetal	-0.403755	0.686393
ADs	Astrocyte	Brain_Putamen_basal_ganglia	fetal	-0.381831	0.702586
ADs	Purkinje cell	Brain_Putamen_basal_ganglia	fetal	-0.215008	0.829761
ADs	Macrophage	Brain_Putamen_basal_ganglia	fetal	0.181189	0.856219
ADs	Oligodendrocyte	Brain_Putamen_basal_ganglia	fetal	0.165273	0.868729
ADs	Proliferating cell	Brain_Putamen_basal_ganglia	fetal	-0.136316	0.891571
ADs	Radial glia	Brain_Putamen_basal_ganglia	fetal	0.089163	0.928952
ADs	Neuron	Brain_Putamen_basal_ganglia	fetal	-0.00927478	0.9926
ADs	Oligodendrocyte	Brain_Spinal_cord_cervical_c-1	fetal	-1.89564	0.0580079
ADs	Fibroblast	Brain_Spinal_cord_cervical_c-1	fetal	1.73263	0.0831609
ADs	Erythroid cell	Brain_Spinal_cord_cervical_c-1	fetal	-1.26366	0.206353
ADs	Stromal cell	Brain_Spinal_cord_cervical_c-1	fetal	-1.18515	0.23596
ADs	Macrophage	Brain_Spinal_cord_cervical_c-1	fetal	-0.585509	0.558205
ADs	Endothelial cell	Brain_Spinal_cord_cervical_c-1	fetal	-0.568649	0.569595
ADs	Microglia	Brain_Spinal_cord_cervical_c-1	fetal	0.556296	0.578008
ADs	Ependymal cell	Brain_Spinal_cord_cervical_c-1	fetal	-0.553362	0.580015
ADs	Neuron	Brain_Spinal_cord_cervical_c-1	fetal	0.534553	0.592959
ADs	Purkinje cell	Brain_Spinal_cord_cervical_c-1	fetal	-0.455395	0.648825
ADs	Radial glia	Brain_Spinal_cord_cervical_c-1	fetal	0.420472	0.674141
ADs	Astrocyte	Brain_Spinal_cord_cervical_c-1	fetal	-0.353895	0.723418
ADs	Neutrophil	Brain_Spinal_cord_cervical_c-1	fetal	0.227224	0.82025
ADs	Proliferating cell	Brain_Spinal_cord_cervical_c-1	fetal	0.120039	0.904452
ADs	Erythroid cell	Brain_Substantia_nigra	fetal	1.68345	0.092288
ADs	Macrophage	Brain_Substantia_nigra	fetal	1.19751	0.231109
ADs	Ependymal cell	Brain_Substantia_nigra	fetal	-1.13549	0.25617
ADs	Microglia	Brain_Substantia_nigra	fetal	-1.07325	0.283161
ADs	Purkinje cell	Brain_Substantia_nigra	fetal	-0.650557	0.515333
ADs	Neuron	Brain_Substantia_nigra	fetal	0.608632	0.542768
ADs	Astrocyte	Brain_Substantia_nigra	fetal	-0.551362	0.581386
ADs	Neutrophil	Brain_Substantia_nigra	fetal	-0.527604	0.597774
ADs	Endothelial cell	Brain_Substantia_nigra	fetal	0.443658	0.65729
ADs	Radial glia	Brain_Substantia_nigra	fetal	-0.374305	0.708177
ADs	Oligodendrocyte	Brain_Substantia_nigra	fetal	0.35934	0.71934
ADs	Stromal cell	Brain_Substantia_nigra	fetal	0.300592	0.763726
ADs	Proliferating cell	Brain_Substantia_nigra	fetal	0.113902	0.909315
ADs	Fibroblast	Brain_Substantia_nigra	fetal	0.0835387	0.933423
ADs	Neutrophil	Skin_Sun_Exposed_Lower_leg	fetal	2.46602	0.0136623
ADs	Osteoblast	Skin_Sun_Exposed_Lower_leg	fetal	-2.30507	0.0211627
ADs	Smooth muscle cell	Skin_Sun_Exposed_Lower_leg	fetal	1.85099	0.0641707
ADs	Endothelial cell	Skin_Sun_Exposed_Lower_leg	fetal	-1.75193	0.0797854
ADs	Skeletal muscle cell	Skin_Sun_Exposed_Lower_leg	fetal	-1.6735	0.0942281
ADs	Erythroid cell	Skin_Sun_Exposed_Lower_leg	fetal	-1.46791	0.14213
ADs	Mast cell	Skin_Sun_Exposed_Lower_leg	fetal	0.709715	0.477881
ADs	Mesenchymal cell	Skin_Sun_Exposed_Lower_leg	fetal	-0.656482	0.511514
ADs	Proliferating cell	Skin_Sun_Exposed_Lower_leg	fetal	0.601622	0.547426
ADs	Melanocyte	Skin_Sun_Exposed_Lower_leg	fetal	-0.584945	0.558585
ADs	Fibroblast	Skin_Sun_Exposed_Lower_leg	fetal	0.396484	0.691748
ADs	Macrophage	Skin_Sun_Exposed_Lower_leg	fetal	0.145178	0.884571
ADs	Keratinocyte	Skin_Sun_Exposed_Lower_leg	fetal	-0.0554733	0.955761
ADs	Macrophage	Adipose_Subcutaneous	adult	-2.67899	0.00738449
ADs	Stromal cell	Adipose_Subcutaneous	adult	-2.25042	0.0244222
ADs	Proliferating cell	Adipose_Subcutaneous	adult	2.24528	0.0247504
ADs	Adipocyte	Adipose_Subcutaneous	adult	-1.64738	0.0994791
ADs	Mast cell	Adipose_Subcutaneous	adult	0.801306	0.422954
ADs	Neutrophil	Adipose_Subcutaneous	adult	-0.661615	0.508218
ADs	T cell	Artery_Aorta	adult	-2.92151	0.00348341
ADs	Fibroblast	Artery_Aorta	adult	2.77189	0.00557324
ADs	Macrophage	Artery_Aorta	adult	2.39118	0.0167944
ADs	Mast cell	Artery_Aorta	adult	1.89383	0.0582475
ADs	Stromal cell	Artery_Aorta	adult	0.922764	0.35613
ADs	Endothelial cell	Artery_Aorta	adult	-0.785823	0.431971
ADs	Smooth muscle cell	Artery_Aorta	adult	-0.474755	0.634961
ADs	Basal cell	Artery_Aorta	adult	0.306031	0.759581
ADs	B cell	Artery_Aorta	adult	0.193323	0.846706
ADs	Epithelial cell	Artery_Aorta	adult	0.0347677	0.972265
ADs	T cell	Artery_Coronary	adult	-1.9267	0.0540164
ADs	Endothelial cell	Artery_Coronary	adult	-1.76513	0.0775419
ADs	Macrophage	Artery_Coronary	adult	1.75531	0.0792057
ADs	Fibroblast	Artery_Coronary	adult	1.73913	0.082011
ADs	Stromal cell	Artery_Coronary	adult	1.61761	0.105746
ADs	Smooth muscle cell	Artery_Coronary	adult	-1.48597	0.137286
ADs	Mast cell	Artery_Coronary	adult	1.05979	0.289238
ADs	Basal cell	Artery_Coronary	adult	1.05251	0.292564
ADs	Epithelial cell	Artery_Coronary	adult	-0.74249	0.45779
ADs	B cell	Artery_Coronary	adult	0.204907	0.837645
ADs	Fibroblast	Artery_Tibial	adult	3.48908	0.000484691
ADs	T cell	Artery_Tibial	adult	-3.41266	0.000643331
ADs	Mast cell	Artery_Tibial	adult	2.68885	0.00716993
ADs	Smooth muscle cell	Artery_Tibial	adult	-1.81431	0.06963
ADs	Basal cell	Artery_Tibial	adult	1.24286	0.21392
ADs	Macrophage	Artery_Tibial	adult	0.824172	0.409842
ADs	Stromal cell	Artery_Tibial	adult	0.566241	0.57123
ADs	Endothelial cell	Artery_Tibial	adult	0.28266	0.777438
ADs	B cell	Artery_Tibial	adult	-0.171418	0.863895
ADs	Epithelial cell	Artery_Tibial	adult	0.0909806	0.927508
ADs	Fibroblast	Esophagus_Gastroesophageal_Junction	adult	-2.19811	0.0279413
ADs	MT high cell	Esophagus_Gastroesophageal_Junction	adult	1.9906	0.0465248
ADs	Stromal cell	Esophagus_Gastroesophageal_Junction	adult	1.92422	0.0543269
ADs	Lymphocyte	Esophagus_Gastroesophageal_Junction	adult	-1.70698	0.0878256
ADs	Endothelial cell	Esophagus_Gastroesophageal_Junction	adult	-1.5371	0.12427
ADs	Neutrophil	Esophagus_Gastroesophageal_Junction	adult	1.20918	0.226594
ADs	Mast cell	Esophagus_Gastroesophageal_Junction	adult	1.11925	0.263035
ADs	B cell	Esophagus_Gastroesophageal_Junction	adult	1.00064	0.317
ADs	Macrophage	Esophagus_Gastroesophageal_Junction	adult	-0.866174	0.386395
ADs	Keratinocyte	Esophagus_Gastroesophageal_Junction	adult	-0.719179	0.472031
ADs	Mucosal cell	Esophagus_Gastroesophageal_Junction	adult	0.468535	0.639402
ADs	Smooth muscle cell	Esophagus_Gastroesophageal_Junction	adult	0.328637	0.74243
ADs	Basal cell	Esophagus_Gastroesophageal_Junction	adult	-0.218541	0.827008
ADs	Epithelial cell	Esophagus_Gastroesophageal_Junction	adult	0.148571	0.881892
ADs	Stromal cell	Esophagus_Mucosa	adult	-2.30279	0.0212908
ADs	Macrophage	Esophagus_Mucosa	adult	2.09522	0.0361514
ADs	Mucosal cell	Esophagus_Mucosa	adult	1.95775	0.0502597
ADs	MT high cell	Esophagus_Mucosa	adult	1.86521	0.0621518
ADs	Neutrophil	Esophagus_Mucosa	adult	-1.74675	0.080681
ADs	Keratinocyte	Esophagus_Mucosa	adult	-1.7343	0.0828641
ADs	Endothelial cell	Esophagus_Mucosa	adult	-1.53922	0.123751
ADs	Fibroblast	Esophagus_Mucosa	adult	1.53436	0.124941
ADs	Basal cell	Esophagus_Mucosa	adult	-1.46105	0.144003
ADs	Epithelial cell	Esophagus_Mucosa	adult	1.18297	0.23682
ADs	Mast cell	Esophagus_Mucosa	adult	1.05175	0.292916
ADs	Lymphocyte	Esophagus_Mucosa	adult	-0.876003	0.381029
ADs	Smooth muscle cell	Esophagus_Mucosa	adult	-0.232895	0.815843
ADs	B cell	Esophagus_Mucosa	adult	0.136063	0.891771
ADs	Epithelial cell	Esophagus_Muscularis	adult	-2.4815	0.013083
ADs	MT high cell	Esophagus_Muscularis	adult	1.66233	0.096447
ADs	Mucosal cell	Esophagus_Muscularis	adult	1.54265	0.122915
ADs	Basal cell	Esophagus_Muscularis	adult	1.28433	0.199025
ADs	Endothelial cell	Esophagus_Muscularis	adult	-1.2829	0.199526
ADs	Fibroblast	Esophagus_Muscularis	adult	-1.1238	0.261098
ADs	Mast cell	Esophagus_Muscularis	adult	1.09184	0.274904
ADs	Lymphocyte	Esophagus_Muscularis	adult	-0.965698	0.334195
ADs	Neutrophil	Esophagus_Muscularis	adult	0.778208	0.436447
ADs	Stromal cell	Esophagus_Muscularis	adult	-0.685687	0.492911
ADs	Macrophage	Esophagus_Muscularis	adult	-0.627615	0.530256
ADs	Keratinocyte	Esophagus_Muscularis	adult	-0.513433	0.607649
ADs	Smooth muscle cell	Esophagus_Muscularis	adult	-0.205528	0.837159
ADs	B cell	Esophagus_Muscularis	adult	0.00600558	0.995208
ADs	Neutrophil	Heart_Atrial_Appendage	adult	2.18812	0.0286605
ADs	Dendritic cell	Heart_Atrial_Appendage	adult	-1.21974	0.222562
ADs	Macrophage	Heart_Atrial_Appendage	adult	-0.829195	0.406994
ADs	T cell	Heart_Atrial_Appendage	adult	-0.814259	0.415497
ADs	Mast cell	Heart_Atrial_Appendage	adult	0.702911	0.482111
ADs	Fibroblast	Heart_Atrial_Appendage	adult	-0.665001	0.50605
ADs	Cardiomyocyte	Heart_Atrial_Appendage	adult	0.518538	0.604083
ADs	Endothelial cell	Heart_Atrial_Appendage	adult	-0.31252	0.754646
ADs	Smooth muscle cell	Heart_Atrial_Appendage	adult	-0.265819	0.790379
ADs	Apoptotic cell	Heart_Atrial_Appendage	adult	0.0450322	0.964082
ADs	Neutrophil	Heart_Left_Ventricle	adult	3.15581	0.00160054
ADs	Dendritic cell	Heart_Left_Ventricle	adult	-2.67215	0.00753667
ADs	Fibroblast	Heart_Left_Ventricle	adult	-2.24698	0.0246414
ADs	Cardiomyocyte	Heart_Left_Ventricle	adult	1.82843	0.0674855
ADs	Mast cell	Heart_Left_Ventricle	adult	1.48353	0.137933
ADs	T cell	Heart_Left_Ventricle	adult	-0.845961	0.397574
ADs	Endothelial cell	Heart_Left_Ventricle	adult	-0.555951	0.578244
ADs	Smooth muscle cell	Heart_Left_Ventricle	adult	-0.473226	0.636052
ADs	Macrophage	Heart_Left_Ventricle	adult	-0.135963	0.891851
ADs	Apoptotic cell	Heart_Left_Ventricle	adult	0.0233524	0.981369
ADs	Exocrine cell	Pancreas	adult	1.31258	0.189324
ADs	Macrophage	Pancreas	adult	1.21582	0.224052
ADs	Alpha cell	Pancreas	adult	-1.20556	0.227986
ADs	Beta cell	Pancreas	adult	1.17273	0.240903
ADs	Fibroblast	Pancreas	adult	-0.783235	0.433489
ADs	Acinar cell	Pancreas	adult	-0.50452	0.613896
ADs	Endothelial cell	Pancreas	adult	-0.445541	0.655929
ADs	Ductal cell	Pancreas	adult	0.376176	0.706786
ADs	Smooth muscle cell	Pancreas	adult	-0.108416	0.913666
ADs	Neutrophil	Prostate	adult	2.23796	0.0252235
ADs	Macrophage	Prostate	adult	-2.12065	0.0339515
ADs	Fibroblast	Prostate	adult	-1.46887	0.141867
ADs	Luminal cell	Prostate	adult	-1.42974	0.152791
ADs	Neuroendocrine cell	Prostate	adult	-0.929127	0.352823
ADs	Smooth muscle cell	Prostate	adult	0.852866	0.393734
ADs	T cell	Prostate	adult	0.403462	0.686608
ADs	Epithelial cell	Prostate	adult	-0.388935	0.697324
ADs	Basal cell	Prostate	adult	0.293169	0.769393
ADs	Endothelial cell	Prostate	adult	-0.024071	0.980796
ADs	T cell	Spleen	adult	-1.49634	0.134565
ADs	B cell	Spleen	adult	1.35301	0.176054
ADs	Endothelial cell	Spleen	adult	1.07673	0.281599
ADs	Macrophage	Spleen	adult	-0.960718	0.336694
ADs	Lymphoid progenitor cell	Spleen	adult	0.85073	0.39492
ADs	Neutrophil	Spleen	adult	0.810307	0.417764
ADs	Erythroid cell	Spleen	adult	0.631832	0.527497
ADs	Gastric mucosa cell	Stomach	adult	1.95879	0.0501374
ADs	Chromaffin cell	Stomach	adult	-1.56862	0.116736
ADs	Pit cell	Stomach	adult	-1.50926	0.131233
ADs	Endothelial cell	Stomach	adult	-1.5057	0.132143
ADs	Smooth muscle cell	Stomach	adult	1.10188	0.270515
ADs	Mast cell	Stomach	adult	1.06294	0.28781
ADs	Inflammatory cell	Stomach	adult	0.912662	0.36142
ADs	Gastric chief cell	Stomach	adult	-0.718424	0.472496
ADs	Parietal cell	Stomach	adult	0.718362	0.472534
ADs	B cell	Stomach	adult	-0.649599	0.515951
ADs	T cell	Stomach	adult	-0.647957	0.517013
ADs	Granulocyte	Stomach	adult	0.269251	0.787736
ADs	Epithelial cell	Stomach	adult	-0.26361	0.79208
ADs	D cell/ X/A cell	Stomach	adult	-0.215923	0.829048
ADs	Stromal cell	Stomach	adult	-0.203449	0.838784
ADs	Fibroblast	Stomach	adult	0.14985	0.880883
ADs	Macrophage	Stomach	adult	0.138654	0.889724
ADs	Myeloid cell	Stomach	adult	-0.0590913	0.952879
ADs	Follicular cell	Thyroid	adult	-2.24329	0.0248781
ADs	Natural killer cell	Thyroid	adult	1.85637	0.0634005
ADs	Fibroblast	Thyroid	adult	1.54847	0.12151
ADs	Stromal cell	Thyroid	adult	-1.54037	0.123471
ADs	T cell	Thyroid	adult	-1.51762	0.12911
ADs	B cell	Thyroid	adult	1.3112	0.189789
ADs	Neutrophil	Thyroid	adult	0.90731	0.364243
ADs	Dendritic cell	Thyroid	adult	0.398231	0.69046
ADs	Smooth muscle cell	Thyroid	adult	-0.372842	0.709266
ADs	Epithelial cell	Thyroid	adult	0.311641	0.755313
ADs	Proliferating cell	Thyroid	adult	-0.293258	0.769325
ADs	Endothelial cell	Thyroid	adult	-0.094453	0.924749
ADs	Macrophage	Whole_Blood	adult	3.28432	0.0010223
ADs	Myeloid progenitor cell	Whole_Blood	adult	-2.74064	0.00613191
ADs	Monocyte	Whole_Blood	adult	-2.61449	0.00893612
ADs	Proliferating cell	Whole_Blood	adult	2.5455	0.0109121
ADs	activative T cell	Whole_Blood	adult	-2.31967	0.0203588
ADs	Proliferating B cell	Whole_Blood	adult	-2.15334	0.0312921
ADs	Natural killer cell	Whole_Blood	adult	2.1414	0.032242
ADs	Erythroid cell	Whole_Blood	adult	-1.26323	0.206508
ADs	Neutrophil	Whole_Blood	adult	1.1038	0.269678
ADs	T cell	Whole_Blood	adult	0.643046	0.520194
ADs	Dendritic cell	Whole_Blood	adult	-0.626039	0.53129
ADs	B cell	Whole_Blood	adult	0.562609	0.573701
ADs	Eosinophil	Whole_Blood	adult	0.511913	0.608712
AN	Plasmocyte	Adrenal_Gland	adult	2.48322	0.01302
AN	B cell	Adrenal_Gland	adult	-2.35883	0.0183327
AN	Smooth muscle cell	Adrenal_Gland	adult	2.17307	0.0297747
AN	T cell	Adrenal_Gland	adult	-1.91831	0.0550713
AN	Macrophage	Adrenal_Gland	adult	1.84293	0.0653388
AN	Neuron	Adrenal_Gland	adult	-1.7758	0.0757652
AN	Neutrophil	Adrenal_Gland	adult	-1.6807	0.092822
AN	Stromal cell	Adrenal_Gland	adult	-1.00608	0.314379
AN	Myeloid cell	Adrenal_Gland	adult	0.904355	0.365807
AN	MT high	Adrenal_Gland	adult	0.845452	0.397858
AN	Endothelial	Adrenal_Gland	adult	-0.808278	0.418931
AN	Lymphocyte	Adrenal_Gland	adult	0.748863	0.45394
AN	Intra-adrenal chromoblast	Adrenal_Gland	adult	0.286325	0.774629
AN	NK cell	Adrenal_Gland	adult	-0.24201	0.808773
AN	Zona fasciculata cell	Adrenal_Gland	adult	-0.207975	0.835249
AN	Interneuron	Brain_Cerebellum	adult	2.21633	0.026669
AN	Stromal cell	Brain_Cerebellum	adult	-2.21546	0.0267282
AN	Smooth muscle cell	Brain_Cerebellum	adult	2.14351	0.0320724
AN	Microglia	Brain_Cerebellum	adult	-1.59268	0.111231
AN	Astrocyte	Brain_Cerebellum	adult	1.58267	0.113497
AN	Inhibitory neuron	Brain_Cerebellum	adult	-1.57754	0.114672
AN	T cell	Brain_Cerebellum	adult	-1.42976	0.152785
AN	Oligodendrocyte	Brain_Cerebellum	adult	-0.86388	0.387654
AN	Macrophage	Brain_Cerebellum	adult	0.848135	0.396363
AN	Endothelial cell	Brain_Cerebellum	adult	0.616098	0.53783
AN	Epithelial cell	Brain_Cerebellum	adult	0.543862	0.586536
AN	Neuthrophil	Brain_Cerebellum	adult	-0.4097	0.682026
AN	Excitatory neuron	Brain_Cerebellum	adult	0.266363	0.789959
AN	B cell	Brain_Cerebellum	adult	0.0328941	0.973759
AN	Enteric glial cell	Colon_Sigmoid	adult	2.02817	0.042543
AN	Dendritic cell	Colon_Sigmoid	adult	1.99338	0.0462196
AN	T cell	Colon_Sigmoid	adult	-1.98904	0.0466971
AN	Enterocyte	Colon_Sigmoid	adult	-1.89846	0.0576356
AN	B cell	Colon_Sigmoid	adult	-0.950461	0.341878
AN	Goblet cell	Colon_Sigmoid	adult	0.614298	0.539018
AN	Neutrophil	Colon_Sigmoid	adult	0.514133	0.607159
AN	Endothelial cell	Colon_Sigmoid	adult	-0.411973	0.680359
AN	Macrophage	Colon_Sigmoid	adult	-0.356403	0.721539
AN	Smooth muscle cell	Colon_Sigmoid	adult	-0.235173	0.814074
AN	Stromal cell	Colon_Sigmoid	adult	-0.0826733	0.934111
AN	Fibroblast	Colon_Transverse	adult	-2.4109	0.0159132
AN	T cell	Colon_Transverse	adult	0.961273	0.336415
AN	Macrophage	Colon_Transverse	adult	-0.939027	0.347717
AN	Mast cell	Colon_Transverse	adult	0.815038	0.41505
AN	B cell	Colon_Transverse	adult	-0.813632	0.415856
AN	Endothelial cell	Colon_Transverse	adult	-0.441881	0.658575
AN	Stromal cell	Colon_Transverse	adult	-0.376019	0.706903
AN	Smooth muscle cell	Colon_Transverse	adult	0.179693	0.857393
AN	Enterocyte	Colon_Transverse	adult	-0.144073	0.885443
AN	Goblet cell	Colon_Transverse	adult	0.135771	0.892003
AN	Hepatocyte	Liver	adult	2.49076	0.0127471
AN	Smooth muscle cell	Liver	adult	-2.13257	0.03296
AN	Proliferating cell	Liver	adult	2.11402	0.0345134
AN	Epithelial cell	Liver	adult	2.04525	0.0408301
AN	Dendritic cell	Liver	adult	-1.71644	0.0860811
AN	Neutrophil	Liver	adult	-1.48294	0.138091
AN	Granulocyte	Liver	adult	1.40608	0.159701
AN	Endothelial cell	Liver	adult	-1.21398	0.224753
AN	Kuppfer cell	Liver	adult	0.914939	0.360223
AN	B cell	Liver	adult	0.811677	0.416977
AN	Myeloid cell	Liver	adult	0.715665	0.474198
AN	Mast cell	Liver	adult	0.680863	0.495958
AN	T cell	Liver	adult	-0.196348	0.844338
AN	Macrophage	Liver	adult	0.188264	0.85067
AN	Macrophage	Muscle_Skeletal	adult	-2.15452	0.0311993
AN	Dendritic cell	Muscle_Skeletal	adult	1.89394	0.0582336
AN	Fibroblast	Muscle_Skeletal	adult	-1.79799	0.0721783
AN	Proliferating cell	Muscle_Skeletal	adult	1.62131	0.104951
AN	NK cell	Muscle_Skeletal	adult	1.54645	0.121996
AN	Myogenic precursor cell	Muscle_Skeletal	adult	1.41863	0.156005
AN	Endothelial cell	Muscle_Skeletal	adult	0.761226	0.446522
AN	T cell	Muscle_Skeletal	adult	-0.758127	0.448375
AN	B cell	Muscle_Skeletal	adult	-0.674024	0.500296
AN	Muscle cell	Muscle_Skeletal	adult	0.514838	0.606666
AN	Stromal cell	Muscle_Skeletal	adult	-0.442558	0.658086
AN	Neutrophil	Muscle_Skeletal	adult	0.234115	0.814896
AN	Mast cell	Muscle_Skeletal	adult	0.222333	0.824055
AN	Epithelial cell	Uterus	adult	-3.31392	0.000919986
AN	Stromal cell	Uterus	adult	2.59634	0.00942217
AN	Endothelial cell	Uterus	adult	2.29384	0.0217997
AN	Endometrial cell	Uterus	adult	1.91647	0.0553052
AN	T cell	Uterus	adult	-0.628968	0.52937
AN	Mast cell	Uterus	adult	0.499573	0.617376
AN	Macrophage	Uterus	adult	-0.484184	0.628256
AN	Smooth muscle cell	Uterus	adult	-0.132591	0.894517
AN	Fibroblast	Uterus	adult	-0.109631	0.912702
AN	Neutrophil	Brain_Amygdala	fetal	3.9916	6.56291e-05
AN	Oligodendrocyte	Brain_Amygdala	fetal	-2.08747	0.036846
AN	Purkinje cell	Brain_Amygdala	fetal	1.3853	0.16596
AN	Microglia	Brain_Amygdala	fetal	-1.12255	0.261628
AN	Radial glia	Brain_Amygdala	fetal	1.00914	0.31291
AN	Stromal cell	Brain_Amygdala	fetal	-0.988862	0.322731
AN	Ependymal cell	Brain_Amygdala	fetal	-0.961196	0.336453
AN	Endothelial cell	Brain_Amygdala	fetal	-0.942707	0.345831
AN	Neuron	Brain_Amygdala	fetal	-0.918318	0.358453
AN	Fibroblast	Brain_Amygdala	fetal	0.705462	0.480523
AN	Proliferating cell	Brain_Amygdala	fetal	-0.592066	0.553807
AN	Erythroid cell	Brain_Amygdala	fetal	-0.574494	0.565633
AN	Astrocyte	Brain_Amygdala	fetal	0.392329	0.694815
AN	Macrophage	Brain_Amygdala	fetal	-0.309272	0.757114
AN	Fibroblast	Brain_Anterior_cingulate_cortex_BA24	fetal	-1.89595	0.057966
AN	Erythroid cell	Brain_Anterior_cingulate_cortex_BA24	fetal	1.66343	0.0962272
AN	Endothelial cell	Brain_Anterior_cingulate_cortex_BA24	fetal	1.62233	0.104733
AN	Stromal cell	Brain_Anterior_cingulate_cortex_BA24	fetal	1.39314	0.163578
AN	Purkinje cell	Brain_Anterior_cingulate_cortex_BA24	fetal	-1.07857	0.28078
AN	Ependymal cell	Brain_Anterior_cingulate_cortex_BA24	fetal	-0.905618	0.365138
AN	Astrocyte	Brain_Anterior_cingulate_cortex_BA24	fetal	0.862301	0.388522
AN	Macrophage	Brain_Anterior_cingulate_cortex_BA24	fetal	-0.795746	0.42618
AN	Microglia	Brain_Anterior_cingulate_cortex_BA24	fetal	0.714665	0.474816
AN	Proliferating cell	Brain_Anterior_cingulate_cortex_BA24	fetal	-0.714369	0.474999
AN	Radial glia	Brain_Anterior_cingulate_cortex_BA24	fetal	0.705096	0.48075
AN	Oligodendrocyte	Brain_Anterior_cingulate_cortex_BA24	fetal	-0.675651	0.499262
AN	Neuron	Brain_Anterior_cingulate_cortex_BA24	fetal	0.643023	0.520209
AN	Neutrophil	Brain_Anterior_cingulate_cortex_BA24	fetal	-0.0665056	0.946975
AN	Stromal cell	Brain_Caudate_basal_ganglia	fetal	2.48296	0.0130296
AN	Fibroblast	Brain_Caudate_basal_ganglia	fetal	-2.28513	0.0223051
AN	Neuron	Brain_Caudate_basal_ganglia	fetal	-1.81743	0.0691516
AN	Purkinje cell	Brain_Caudate_basal_ganglia	fetal	1.80485	0.0710988
AN	Microglia	Brain_Caudate_basal_ganglia	fetal	-1.19883	0.230593
AN	Endothelial cell	Brain_Caudate_basal_ganglia	fetal	1.13596	0.255973
AN	Oligodendrocyte	Brain_Caudate_basal_ganglia	fetal	-1.04179	0.297508
AN	Neutrophil	Brain_Caudate_basal_ganglia	fetal	0.975168	0.329477
AN	Astrocyte	Brain_Caudate_basal_ganglia	fetal	0.882319	0.377604
AN	Ependymal cell	Brain_Caudate_basal_ganglia	fetal	-0.802157	0.422462
AN	Erythroid cell	Brain_Caudate_basal_ganglia	fetal	0.615863	0.537985
AN	Proliferating cell	Brain_Caudate_basal_ganglia	fetal	0.198659	0.842529
AN	Radial glia	Brain_Caudate_basal_ganglia	fetal	-0.0315433	0.974836
AN	Macrophage	Brain_Caudate_basal_ganglia	fetal	-0.0308026	0.975427
AN	Ependymal cell	Brain_Cerebellar_Hemisphere	fetal	-2.28086	0.0225569
AN	Oligodendrocyte	Brain_Cerebellar_Hemisphere	fetal	-2.23636	0.025328
AN	Radial glia	Brain_Cerebellar_Hemisphere	fetal	1.18024	0.237907
AN	Proliferating cell	Brain_Cerebellar_Hemisphere	fetal	-0.849817	0.395427
AN	Macrophage	Brain_Cerebellar_Hemisphere	fetal	-0.830712	0.406137
AN	Microglia	Brain_Cerebellar_Hemisphere	fetal	0.775505	0.438041
AN	Stromal cell	Brain_Cerebellar_Hemisphere	fetal	0.707728	0.479114
AN	Neutrophil	Brain_Cerebellar_Hemisphere	fetal	0.525056	0.599544
AN	Endothelial cell	Brain_Cerebellar_Hemisphere	fetal	-0.315202	0.752608
AN	Neuron	Brain_Cerebellar_Hemisphere	fetal	0.304449	0.760786
AN	Purkinje cell	Brain_Cerebellar_Hemisphere	fetal	0.280115	0.779389
AN	Erythroid cell	Brain_Cerebellar_Hemisphere	fetal	-0.253708	0.799721
AN	Astrocyte	Brain_Cerebellar_Hemisphere	fetal	-0.15955	0.873235
AN	Fibroblast	Brain_Cerebellar_Hemisphere	fetal	0.134488	0.893017
AN	Ependymal cell	Brain_Cerebellum	fetal	-3.4633	0.000533595
AN	Radial glia	Brain_Cerebellum	fetal	2.57384	0.0100578
AN	Endothelial cell	Brain_Cerebellum	fetal	1.48542	0.137433
AN	Oligodendrocyte	Brain_Cerebellum	fetal	-1.37051	0.170527
AN	Proliferating cell	Brain_Cerebellum	fetal	-1.17121	0.241516
AN	Neutrophil	Brain_Cerebellum	fetal	1.07593	0.281958
AN	Fibroblast	Brain_Cerebellum	fetal	-0.918725	0.35824
AN	Microglia	Brain_Cerebellum	fetal	-0.891669	0.37257
AN	Stromal cell	Brain_Cerebellum	fetal	0.639509	0.522492
AN	Erythroid cell	Brain_Cerebellum	fetal	-0.627329	0.530444
AN	Neuron	Brain_Cerebellum	fetal	0.403615	0.686496
AN	Astrocyte	Brain_Cerebellum	fetal	0.326172	0.744294
AN	Macrophage	Brain_Cerebellum	fetal	-0.323391	0.746399
AN	Purkinje cell	Brain_Cerebellum	fetal	-0.26735	0.7892
AN	Ependymal cell	Brain_Cortex	fetal	-2.3971	0.0165253
AN	Stromal cell	Brain_Cortex	fetal	2.02194	0.0431823
AN	Neutrophil	Brain_Cortex	fetal	1.47244	0.140902
AN	Macrophage	Brain_Cortex	fetal	-1.29947	0.193783
AN	Fibroblast	Brain_Cortex	fetal	-1.04716	0.295024
AN	Endothelial cell	Brain_Cortex	fetal	0.90299	0.366531
AN	Oligodendrocyte	Brain_Cortex	fetal	-0.900614	0.367793
AN	Purkinje cell	Brain_Cortex	fetal	0.628488	0.529684
AN	Microglia	Brain_Cortex	fetal	-0.386982	0.698769
AN	Proliferating cell	Brain_Cortex	fetal	-0.377914	0.705494
AN	Neuron	Brain_Cortex	fetal	0.303192	0.761743
AN	Astrocyte	Brain_Cortex	fetal	0.265337	0.79075
AN	Radial glia	Brain_Cortex	fetal	0.205383	0.837273
AN	Erythroid cell	Brain_Cortex	fetal	-0.0380089	0.969681
AN	Astrocyte	Brain_Frontal_Cortex_BA9	fetal	-1.39319	0.163561
AN	Radial glia	Brain_Frontal_Cortex_BA9	fetal	1.37479	0.169195
AN	Ependymal cell	Brain_Frontal_Cortex_BA9	fetal	-1.2644	0.206087
AN	Neutrophil	Brain_Frontal_Cortex_BA9	fetal	-1.22585	0.220256
AN	Erythroid cell	Brain_Frontal_Cortex_BA9	fetal	0.911998	0.36177
AN	Stromal cell	Brain_Frontal_Cortex_BA9	fetal	0.838593	0.401698
AN	Macrophage	Brain_Frontal_Cortex_BA9	fetal	-0.829739	0.406686
AN	Purkinje cell	Brain_Frontal_Cortex_BA9	fetal	0.754662	0.450452
AN	Microglia	Brain_Frontal_Cortex_BA9	fetal	0.741815	0.4582
AN	Oligodendrocyte	Brain_Frontal_Cortex_BA9	fetal	-0.72508	0.468403
AN	Proliferating cell	Brain_Frontal_Cortex_BA9	fetal	-0.482835	0.629213
AN	Neuron	Brain_Frontal_Cortex_BA9	fetal	-0.397192	0.691226
AN	Endothelial cell	Brain_Frontal_Cortex_BA9	fetal	-0.34804	0.72781
AN	Fibroblast	Brain_Frontal_Cortex_BA9	fetal	0.0866705	0.930933
AN	Ependymal cell	Brain_Hippocampus	fetal	-2.095	0.0361712
AN	Erythroid cell	Brain_Hippocampus	fetal	1.91	0.0561337
AN	Fibroblast	Brain_Hippocampus	fetal	-1.72643	0.0842694
AN	Macrophage	Brain_Hippocampus	fetal	-1.64915	0.099117
AN	Radial glia	Brain_Hippocampus	fetal	1.59721	0.110218
AN	Endothelial cell	Brain_Hippocampus	fetal	1.57547	0.115149
AN	Stromal cell	Brain_Hippocampus	fetal	1.24386	0.213551
AN	Oligodendrocyte	Brain_Hippocampus	fetal	-1.14268	0.253173
AN	Neuron	Brain_Hippocampus	fetal	-1.10266	0.270176
AN	Purkinje cell	Brain_Hippocampus	fetal	0.914098	0.360665
AN	Microglia	Brain_Hippocampus	fetal	0.798482	0.424591
AN	Proliferating cell	Brain_Hippocampus	fetal	-0.726439	0.46757
AN	Astrocyte	Brain_Hippocampus	fetal	-0.650812	0.515168
AN	Neutrophil	Brain_Hippocampus	fetal	0.450092	0.652644
AN	Ependymal cell	Brain_Hypothalamus	fetal	-2.93409	0.00334528
AN	Microglia	Brain_Hypothalamus	fetal	2.03279	0.042074
AN	Macrophage	Brain_Hypothalamus	fetal	-1.81388	0.0696963
AN	Fibroblast	Brain_Hypothalamus	fetal	-1.51448	0.129904
AN	Stromal cell	Brain_Hypothalamus	fetal	1.48723	0.136954
AN	Radial glia	Brain_Hypothalamus	fetal	1.38058	0.167409
AN	Proliferating cell	Brain_Hypothalamus	fetal	-1.29487	0.195363
AN	Oligodendrocyte	Brain_Hypothalamus	fetal	-0.982987	0.325614
AN	Erythroid cell	Brain_Hypothalamus	fetal	-0.92228	0.356382
AN	Endothelial cell	Brain_Hypothalamus	fetal	0.391005	0.695793
AN	Neutrophil	Brain_Hypothalamus	fetal	-0.348451	0.727502
AN	Astrocyte	Brain_Hypothalamus	fetal	0.2814	0.778403
AN	Purkinje cell	Brain_Hypothalamus	fetal	-0.0625693	0.95011
AN	Neuron	Brain_Hypothalamus	fetal	0.0455164	0.963696
AN	Ependymal cell	Brain_Nucleus_accumbens_basal_ganglia	fetal	-2.09247	0.0363968
AN	Stromal cell	Brain_Nucleus_accumbens_basal_ganglia	fetal	1.90425	0.056878
AN	Erythroid cell	Brain_Nucleus_accumbens_basal_ganglia	fetal	1.40333	0.160517
AN	Oligodendrocyte	Brain_Nucleus_accumbens_basal_ganglia	fetal	-1.35949	0.173991
AN	Neuron	Brain_Nucleus_accumbens_basal_ganglia	fetal	-1.22455	0.220745
AN	Proliferating cell	Brain_Nucleus_accumbens_basal_ganglia	fetal	1.0168	0.309251
AN	Radial glia	Brain_Nucleus_accumbens_basal_ganglia	fetal	-0.896674	0.369893
AN	Purkinje cell	Brain_Nucleus_accumbens_basal_ganglia	fetal	0.868553	0.385092
AN	Astrocyte	Brain_Nucleus_accumbens_basal_ganglia	fetal	0.59343	0.552894
AN	Macrophage	Brain_Nucleus_accumbens_basal_ganglia	fetal	-0.423249	0.672113
AN	Fibroblast	Brain_Nucleus_accumbens_basal_ganglia	fetal	-0.406676	0.684246
AN	Endothelial cell	Brain_Nucleus_accumbens_basal_ganglia	fetal	0.283958	0.776443
AN	Neutrophil	Brain_Nucleus_accumbens_basal_ganglia	fetal	0.20149	0.840315
AN	Microglia	Brain_Nucleus_accumbens_basal_ganglia	fetal	-0.102045	0.918721
AN	Ependymal cell	Brain_Putamen_basal_ganglia	fetal	-2.71617	0.00660429
AN	Stromal cell	Brain_Putamen_basal_ganglia	fetal	2.28165	0.0225099
AN	Microglia	Brain_Putamen_basal_ganglia	fetal	1.74012	0.0818385
AN	Fibroblast	Brain_Putamen_basal_ganglia	fetal	-1.55975	0.118819
AN	Endothelial cell	Brain_Putamen_basal_ganglia	fetal	1.43942	0.15003
AN	Macrophage	Brain_Putamen_basal_ganglia	fetal	-1.31645	0.188022
AN	Proliferating cell	Brain_Putamen_basal_ganglia	fetal	-1.26011	0.207631
AN	Radial glia	Brain_Putamen_basal_ganglia	fetal	1.10328	0.269907
AN	Oligodendrocyte	Brain_Putamen_basal_ganglia	fetal	-1.06322	0.287684
AN	Neuron	Brain_Putamen_basal_ganglia	fetal	-0.623671	0.532843
AN	Astrocyte	Brain_Putamen_basal_ganglia	fetal	0.5566	0.577801
AN	Neutrophil	Brain_Putamen_basal_ganglia	fetal	0.382574	0.702036
AN	Purkinje cell	Brain_Putamen_basal_ganglia	fetal	0.371376	0.710357
AN	Erythroid cell	Brain_Putamen_basal_ganglia	fetal	0.260741	0.794292
AN	Ependymal cell	Brain_Spinal_cord_cervical_c-1	fetal	-2.96494	0.00302738
AN	Stromal cell	Brain_Spinal_cord_cervical_c-1	fetal	2.75685	0.0058361
AN	Neuron	Brain_Spinal_cord_cervical_c-1	fetal	-2.16527	0.0303668
AN	Purkinje cell	Brain_Spinal_cord_cervical_c-1	fetal	1.50368	0.132664
AN	Neutrophil	Brain_Spinal_cord_cervical_c-1	fetal	-1.15707	0.247245
AN	Macrophage	Brain_Spinal_cord_cervical_c-1	fetal	-1.13535	0.256227
AN	Endothelial cell	Brain_Spinal_cord_cervical_c-1	fetal	1.11374	0.265391
AN	Radial glia	Brain_Spinal_cord_cervical_c-1	fetal	1.08321	0.278716
AN	Fibroblast	Brain_Spinal_cord_cervical_c-1	fetal	-1.05799	0.29006
AN	Microglia	Brain_Spinal_cord_cervical_c-1	fetal	1.0287	0.303619
AN	Proliferating cell	Brain_Spinal_cord_cervical_c-1	fetal	-0.435435	0.663247
AN	Erythroid cell	Brain_Spinal_cord_cervical_c-1	fetal	-0.408276	0.683071
AN	Oligodendrocyte	Brain_Spinal_cord_cervical_c-1	fetal	-0.353931	0.723391
AN	Astrocyte	Brain_Spinal_cord_cervical_c-1	fetal	0.297836	0.765828
AN	Oligodendrocyte	Brain_Substantia_nigra	fetal	-1.98133	0.0475547
AN	Erythroid cell	Brain_Substantia_nigra	fetal	1.46655	0.142498
AN	Purkinje cell	Brain_Substantia_nigra	fetal	0.999226	0.317685
AN	Neutrophil	Brain_Substantia_nigra	fetal	0.947071	0.343603
AN	Endothelial cell	Brain_Substantia_nigra	fetal	-0.920721	0.357196
AN	Radial glia	Brain_Substantia_nigra	fetal	0.761142	0.446572
AN	Proliferating cell	Brain_Substantia_nigra	fetal	-0.753514	0.451141
AN	Astrocyte	Brain_Substantia_nigra	fetal	0.718052	0.472725
AN	Neuron	Brain_Substantia_nigra	fetal	-0.634968	0.525449
AN	Stromal cell	Brain_Substantia_nigra	fetal	0.570617	0.568259
AN	Ependymal cell	Brain_Substantia_nigra	fetal	-0.488832	0.624961
AN	Fibroblast	Brain_Substantia_nigra	fetal	0.473262	0.636027
AN	Macrophage	Brain_Substantia_nigra	fetal	0.42489	0.670917
AN	Microglia	Brain_Substantia_nigra	fetal	0.0548073	0.956292
AN	Endothelial cell	Skin_Not_Sun_Exposed_Suprapubic	fetal	3.15378	0.00161172
AN	Macrophage	Skin_Not_Sun_Exposed_Suprapubic	fetal	-2.39451	0.0166424
AN	Proliferating cell	Skin_Not_Sun_Exposed_Suprapubic	fetal	2.16453	0.0304235
AN	Skeletal muscle cell	Skin_Not_Sun_Exposed_Suprapubic	fetal	2.06252	0.0391587
AN	Smooth muscle cell	Skin_Not_Sun_Exposed_Suprapubic	fetal	-1.5625	0.118171
AN	Osteoblast	Skin_Not_Sun_Exposed_Suprapubic	fetal	-1.20983	0.226346
AN	Mast cell	Skin_Not_Sun_Exposed_Suprapubic	fetal	1.20737	0.227289
AN	Keratinocyte	Skin_Not_Sun_Exposed_Suprapubic	fetal	-1.11082	0.266644
AN	Melanocyte	Skin_Not_Sun_Exposed_Suprapubic	fetal	-0.783026	0.433612
AN	Erythroid cell	Skin_Not_Sun_Exposed_Suprapubic	fetal	0.440665	0.659456
AN	Fibroblast	Skin_Not_Sun_Exposed_Suprapubic	fetal	-0.389042	0.697245
AN	Mesenchymal cell	Skin_Not_Sun_Exposed_Suprapubic	fetal	-0.148995	0.881557
AN	Neutrophil	Skin_Not_Sun_Exposed_Suprapubic	fetal	0.00757582	0.993955
AN	Osteoblast	Skin_Sun_Exposed_Lower_leg	fetal	-4.68436	2.80832e-06
AN	Proliferating cell	Skin_Sun_Exposed_Lower_leg	fetal	3.9059	9.38762e-05
AN	Endothelial cell	Skin_Sun_Exposed_Lower_leg	fetal	3.12065	0.00180452
AN	Smooth muscle cell	Skin_Sun_Exposed_Lower_leg	fetal	-2.97503	0.00292963
AN	Mesenchymal cell	Skin_Sun_Exposed_Lower_leg	fetal	2.59777	0.00938314
AN	Skeletal muscle cell	Skin_Sun_Exposed_Lower_leg	fetal	2.58075	0.00985864
AN	Macrophage	Skin_Sun_Exposed_Lower_leg	fetal	-2.2674	0.0233656
AN	Melanocyte	Skin_Sun_Exposed_Lower_leg	fetal	-1.3624	0.173072
AN	Mast cell	Skin_Sun_Exposed_Lower_leg	fetal	1.28307	0.199467
AN	Keratinocyte	Skin_Sun_Exposed_Lower_leg	fetal	-0.959249	0.337433
AN	Fibroblast	Skin_Sun_Exposed_Lower_leg	fetal	-0.784761	0.432594
AN	Erythroid cell	Skin_Sun_Exposed_Lower_leg	fetal	-0.0879398	0.929925
AN	Neutrophil	Skin_Sun_Exposed_Lower_leg	fetal	0.035204	0.971917
AN	Macrophage	Adipose_Subcutaneous	adult	-2.68819	0.00718413
AN	Proliferating cell	Adipose_Subcutaneous	adult	2.00276	0.0452029
AN	Mast cell	Adipose_Subcutaneous	adult	1.15258	0.249081
AN	Adipocyte	Adipose_Subcutaneous	adult	-0.25402	0.79948
AN	Stromal cell	Adipose_Subcutaneous	adult	0.162088	0.871237
AN	Neutrophil	Adipose_Subcutaneous	adult	0.143293	0.886059
AN	T cell	Artery_Aorta	adult	-2.71411	0.00664532
AN	Fibroblast	Artery_Aorta	adult	2.25082	0.0243971
AN	Mast cell	Artery_Aorta	adult	2.20052	0.02777
AN	Epithelial cell	Artery_Aorta	adult	1.1555	0.247885
AN	Smooth muscle cell	Artery_Aorta	adult	0.85637	0.391793
AN	B cell	Artery_Aorta	adult	-0.849934	0.395362
AN	Endothelial cell	Artery_Aorta	adult	-0.649235	0.516186
AN	Basal cell	Artery_Aorta	adult	0.491594	0.623006
AN	Macrophage	Artery_Aorta	adult	0.487646	0.6258
AN	Stromal cell	Artery_Aorta	adult	-0.229492	0.818487
AN	T cell	Artery_Coronary	adult	-3.72126	0.000198229
AN	Mast cell	Artery_Coronary	adult	3.27439	0.00105889
AN	Basal cell	Artery_Coronary	adult	2.32059	0.0203088
AN	Epithelial cell	Artery_Coronary	adult	2.15402	0.0312383
AN	Macrophage	Artery_Coronary	adult	-1.93956	0.0524333
AN	Fibroblast	Artery_Coronary	adult	1.924	0.0543547
AN	B cell	Artery_Coronary	adult	1.34213	0.179553
AN	Endothelial cell	Artery_Coronary	adult	-1.3162	0.188108
AN	Smooth muscle cell	Artery_Coronary	adult	1.26123	0.207226
AN	Stromal cell	Artery_Coronary	adult	-0.552373	0.580693
AN	T cell	Artery_Tibial	adult	-2.88498	0.00391435
AN	Fibroblast	Artery_Tibial	adult	2.71769	0.00657403
AN	Epithelial cell	Artery_Tibial	adult	1.78429	0.0743767
AN	B cell	Artery_Tibial	adult	1.33158	0.183
AN	Mast cell	Artery_Tibial	adult	1.12289	0.261483
AN	Smooth muscle cell	Artery_Tibial	adult	1.06293	0.287813
AN	Macrophage	Artery_Tibial	adult	0.880501	0.378588
AN	Basal cell	Artery_Tibial	adult	0.683204	0.494478
AN	Endothelial cell	Artery_Tibial	adult	-0.492886	0.622093
AN	Stromal cell	Artery_Tibial	adult	-0.25473	0.798932
AN	Macrophage	Esophagus_Gastroesophageal_Junction	adult	-2.56915	0.0101948
AN	Mucosal cell	Esophagus_Gastroesophageal_Junction	adult	2.25959	0.0238469
AN	Endothelial cell	Esophagus_Gastroesophageal_Junction	adult	-1.96395	0.0495358
AN	Fibroblast	Esophagus_Gastroesophageal_Junction	adult	1.92358	0.0544066
AN	Smooth muscle cell	Esophagus_Gastroesophageal_Junction	adult	1.85264	0.0639338
AN	MT high cell	Esophagus_Gastroesophageal_Junction	adult	-1.76749	0.0771464
AN	Stromal cell	Esophagus_Gastroesophageal_Junction	adult	-1.75608	0.079075
AN	Lymphocyte	Esophagus_Gastroesophageal_Junction	adult	1.44452	0.148592
AN	Mast cell	Esophagus_Gastroesophageal_Junction	adult	1.29784	0.194341
AN	Keratinocyte	Esophagus_Gastroesophageal_Junction	adult	0.535976	0.591975
AN	Epithelial cell	Esophagus_Gastroesophageal_Junction	adult	-0.409639	0.682071
AN	Neutrophil	Esophagus_Gastroesophageal_Junction	adult	-0.395384	0.69256
AN	B cell	Esophagus_Gastroesophageal_Junction	adult	-0.308949	0.757361
AN	Basal cell	Esophagus_Gastroesophageal_Junction	adult	-0.0649197	0.948238
AN	Lymphocyte	Esophagus_Mucosa	adult	2.09882	0.0358326
AN	Smooth muscle cell	Esophagus_Mucosa	adult	1.89898	0.0575674
AN	MT high cell	Esophagus_Mucosa	adult	-1.85019	0.0642862
AN	Neutrophil	Esophagus_Mucosa	adult	1.83672	0.0662514
AN	Macrophage	Esophagus_Mucosa	adult	-1.76909	0.0768793
AN	Stromal cell	Esophagus_Mucosa	adult	1.20087	0.229801
AN	B cell	Esophagus_Mucosa	adult	-1.15453	0.248284
AN	Mast cell	Esophagus_Mucosa	adult	0.920224	0.357456
AN	Epithelial cell	Esophagus_Mucosa	adult	0.588924	0.555912
AN	Mucosal cell	Esophagus_Mucosa	adult	0.550482	0.581989
AN	Endothelial cell	Esophagus_Mucosa	adult	-0.475894	0.63415
AN	Basal cell	Esophagus_Mucosa	adult	-0.475788	0.634225
AN	Fibroblast	Esophagus_Mucosa	adult	-0.188672	0.85035
AN	Keratinocyte	Esophagus_Mucosa	adult	-0.134553	0.892965
AN	Mucosal cell	Esophagus_Muscularis	adult	2.06213	0.0391956
AN	Lymphocyte	Esophagus_Muscularis	adult	1.81557	0.0694369
AN	Stromal cell	Esophagus_Muscularis	adult	1.75597	0.0790932
AN	MT high cell	Esophagus_Muscularis	adult	-1.49065	0.136054
AN	Mast cell	Esophagus_Muscularis	adult	1.1981	0.230877
AN	Macrophage	Esophagus_Muscularis	adult	-0.918161	0.358535
AN	B cell	Esophagus_Muscularis	adult	-0.914938	0.360224
AN	Neutrophil	Esophagus_Muscularis	adult	-0.826707	0.408403
AN	Endothelial cell	Esophagus_Muscularis	adult	-0.508415	0.611162
AN	Smooth muscle cell	Esophagus_Muscularis	adult	0.398812	0.690032
AN	Fibroblast	Esophagus_Muscularis	adult	-0.391147	0.695689
AN	Keratinocyte	Esophagus_Muscularis	adult	0.335776	0.73704
AN	Basal cell	Esophagus_Muscularis	adult	-0.211134	0.832783
AN	Epithelial cell	Esophagus_Muscularis	adult	-0.0522224	0.958352
AN	T cell	Heart_Atrial_Appendage	adult	2.50344	0.0122991
AN	Fibroblast	Heart_Atrial_Appendage	adult	2.27192	0.0230916
AN	Endothelial cell	Heart_Atrial_Appendage	adult	-1.64792	0.09937
AN	Smooth muscle cell	Heart_Atrial_Appendage	adult	1.52666	0.126846
AN	Mast cell	Heart_Atrial_Appendage	adult	1.20397	0.228603
AN	Apoptotic cell	Heart_Atrial_Appendage	adult	1.10094	0.270923
AN	Cardiomyocyte	Heart_Atrial_Appendage	adult	-1.01729	0.309017
AN	Neutrophil	Heart_Atrial_Appendage	adult	0.837637	0.402234
AN	Dendritic cell	Heart_Atrial_Appendage	adult	-0.464047	0.642614
AN	Macrophage	Heart_Atrial_Appendage	adult	0.119188	0.905127
AN	T cell	Heart_Left_Ventricle	adult	2.23472	0.0254356
AN	Neutrophil	Heart_Left_Ventricle	adult	1.89439	0.0581731
AN	Dendritic cell	Heart_Left_Ventricle	adult	-1.77611	0.0757155
AN	Smooth muscle cell	Heart_Left_Ventricle	adult	1.55891	0.119017
AN	Fibroblast	Heart_Left_Ventricle	adult	1.28289	0.199531
AN	Mast cell	Heart_Left_Ventricle	adult	1.14495	0.252231
AN	Apoptotic cell	Heart_Left_Ventricle	adult	-0.988575	0.322871
AN	Cardiomyocyte	Heart_Left_Ventricle	adult	-0.831924	0.405452
AN	Endothelial cell	Heart_Left_Ventricle	adult	-0.344959	0.730125
AN	Macrophage	Heart_Left_Ventricle	adult	-0.169669	0.86527
AN	Fibroblast	Pancreas	adult	2.64867	0.00808086
AN	Beta cell	Pancreas	adult	2.28067	0.0225681
AN	Endothelial cell	Pancreas	adult	-2.067	0.038734
AN	Alpha cell	Pancreas	adult	-1.92225	0.0545748
AN	Acinar cell	Pancreas	adult	1.79525	0.0726142
AN	Macrophage	Pancreas	adult	1.04863	0.294349
AN	Exocrine cell	Pancreas	adult	-0.816272	0.414345
AN	Smooth muscle cell	Pancreas	adult	-0.746234	0.455526
AN	Ductal cell	Pancreas	adult	0.0341661	0.972745
AN	Neutrophil	Prostate	adult	1.16887	0.242454
AN	Macrophage	Prostate	adult	-1.02982	0.303094
AN	Fibroblast	Prostate	adult	-0.576219	0.564467
AN	Smooth muscle cell	Prostate	adult	0.575221	0.565142
AN	T cell	Prostate	adult	0.571724	0.567509
AN	Neuroendocrine cell	Prostate	adult	-0.490878	0.623513
AN	Basal cell	Prostate	adult	0.425072	0.670784
AN	Luminal cell	Prostate	adult	-0.375687	0.707149
AN	Endothelial cell	Prostate	adult	-0.366244	0.714183
AN	Epithelial cell	Prostate	adult	-0.115966	0.907679
AN	B cell	Spleen	adult	1.47333	0.140662
AN	Erythroid cell	Spleen	adult	1.07	0.284618
AN	Macrophage	Spleen	adult	-0.81495	0.415101
AN	T cell	Spleen	adult	-0.368392	0.712581
AN	Neutrophil	Spleen	adult	0.358634	0.719869
AN	Endothelial cell	Spleen	adult	-0.343207	0.731443
AN	Lymphoid progenitor cell	Spleen	adult	-0.148521	0.881932
AN	Smooth muscle cell	Stomach	adult	-3.72335	0.000196598
AN	Stromal cell	Stomach	adult	3.11922	0.00181332
AN	Parietal cell	Stomach	adult	3.05085	0.00228192
AN	Gastric chief cell	Stomach	adult	-2.9451	0.00322845
AN	Chromaffin cell	Stomach	adult	-2.61827	0.00883757
AN	Pit cell	Stomach	adult	-2.53359	0.01129
AN	Macrophage	Stomach	adult	-2.4782	0.0132048
AN	D cell/ X/A cell	Stomach	adult	2.37299	0.0176449
AN	Inflammatory cell	Stomach	adult	2.29102	0.0219621
AN	Fibroblast	Stomach	adult	-1.46663	0.142478
AN	B cell	Stomach	adult	1.46358	0.143309
AN	Granulocyte	Stomach	adult	-1.42885	0.153046
AN	Gastric mucosa cell	Stomach	adult	1.10304	0.270012
AN	Epithelial cell	Stomach	adult	-0.994425	0.320016
AN	Mast cell	Stomach	adult	0.923261	0.355871
AN	Myeloid cell	Stomach	adult	0.913596	0.360929
AN	T cell	Stomach	adult	-0.61613	0.537809
AN	Endothelial cell	Stomach	adult	0.0736448	0.941293
AN	Proliferating cell	Thyroid	adult	2.98319	0.00285257
AN	T cell	Thyroid	adult	-2.24366	0.0248544
AN	Natural killer cell	Thyroid	adult	1.17368	0.240524
AN	Dendritic cell	Thyroid	adult	-1.11022	0.266905
AN	Stromal cell	Thyroid	adult	0.7271	0.467165
AN	Epithelial cell	Thyroid	adult	0.674088	0.500255
AN	Fibroblast	Thyroid	adult	-0.549937	0.582363
AN	Follicular cell	Thyroid	adult	-0.372374	0.709614
AN	Endothelial cell	Thyroid	adult	-0.351192	0.725445
AN	Neutrophil	Thyroid	adult	-0.2073	0.835775
AN	B cell	Thyroid	adult	-0.153238	0.87821
AN	Smooth muscle cell	Thyroid	adult	0.104903	0.916453
AN	Proliferating cell	Whole_Blood	adult	2.63628	0.00838202
AN	T cell	Whole_Blood	adult	-2.52871	0.0114482
AN	Erythroid cell	Whole_Blood	adult	-2.0913	0.0365008
AN	Macrophage	Whole_Blood	adult	1.9211	0.0547196
AN	B cell	Whole_Blood	adult	1.85006	0.0643045
AN	Monocyte	Whole_Blood	adult	-1.72728	0.084118
AN	Eosinophil	Whole_Blood	adult	-1.47382	0.140529
AN	Natural killer cell	Whole_Blood	adult	1.31966	0.18695
AN	Dendritic cell	Whole_Blood	adult	-1.08821	0.276503
AN	Proliferating B cell	Whole_Blood	adult	-0.719871	0.471605
AN	Neutrophil	Whole_Blood	adult	0.559998	0.575481
AN	activative T cell	Whole_Blood	adult	-0.234105	0.814904
AN	Myeloid progenitor cell	Whole_Blood	adult	0.215749	0.829184
ASD	T cell	Adrenal_Gland	adult	-1.73103	0.0834456
ASD	Plasmocyte	Adrenal_Gland	adult	1.72018	0.0853994
ASD	Neuron	Adrenal_Gland	adult	-1.07359	0.283008
ASD	NK cell	Adrenal_Gland	adult	-1.00423	0.315265
ASD	Smooth muscle cell	Adrenal_Gland	adult	0.697484	0.4855
ASD	Stromal cell	Adrenal_Gland	adult	0.64376	0.519731
ASD	B cell	Adrenal_Gland	adult	-0.459048	0.6462
ASD	Macrophage	Adrenal_Gland	adult	0.379067	0.704638
ASD	MT high	Adrenal_Gland	adult	-0.344231	0.730672
ASD	Endothelial	Adrenal_Gland	adult	0.216986	0.828219
ASD	Zona fasciculata cell	Adrenal_Gland	adult	0.183979	0.85403
ASD	Lymphocyte	Adrenal_Gland	adult	0.16083	0.872228
ASD	Neutrophil	Adrenal_Gland	adult	0.139335	0.889185
ASD	Myeloid cell	Adrenal_Gland	adult	0.124467	0.900945
ASD	Intra-adrenal chromoblast	Adrenal_Gland	adult	0.0453407	0.963836
ASD	Macrophage	Brain_Cerebellum	adult	2.7818	0.0054059
ASD	T cell	Brain_Cerebellum	adult	-1.75693	0.0789304
ASD	Astrocyte	Brain_Cerebellum	adult	-1.32069	0.186605
ASD	Stromal cell	Brain_Cerebellum	adult	-1.27312	0.202976
ASD	B cell	Brain_Cerebellum	adult	1.19552	0.231882
ASD	Interneuron	Brain_Cerebellum	adult	1.01386	0.31065
ASD	Inhibitory neuron	Brain_Cerebellum	adult	-0.851659	0.394404
ASD	Smooth muscle cell	Brain_Cerebellum	adult	0.789144	0.430028
ASD	Endothelial cell	Brain_Cerebellum	adult	0.595705	0.551372
ASD	Neuthrophil	Brain_Cerebellum	adult	0.159383	0.873367
ASD	Oligodendrocyte	Brain_Cerebellum	adult	-0.119378	0.904976
ASD	Excitatory neuron	Brain_Cerebellum	adult	0.101292	0.919319
ASD	Epithelial cell	Brain_Cerebellum	adult	-0.0322168	0.974299
ASD	Microglia	Brain_Cerebellum	adult	-0.0240897	0.980781
ASD	B cell	Colon_Sigmoid	adult	-2.54594	0.0108984
ASD	Dendritic cell	Colon_Sigmoid	adult	1.86123	0.0627113
ASD	Enterocyte	Colon_Sigmoid	adult	-1.52037	0.128417
ASD	Neutrophil	Colon_Sigmoid	adult	-1.07679	0.281574
ASD	Smooth muscle cell	Colon_Sigmoid	adult	-0.986025	0.324121
ASD	Stromal cell	Colon_Sigmoid	adult	0.958277	0.337923
ASD	Goblet cell	Colon_Sigmoid	adult	0.575148	0.565191
ASD	Endothelial cell	Colon_Sigmoid	adult	-0.452111	0.651189
ASD	T cell	Colon_Sigmoid	adult	-0.356677	0.721334
ASD	Macrophage	Colon_Sigmoid	adult	0.321958	0.747484
ASD	Enteric glial cell	Colon_Sigmoid	adult	0.000205201	0.999836
ASD	B cell	Colon_Transverse	adult	-1.79124	0.0732552
ASD	T cell	Colon_Transverse	adult	1.33683	0.181278
ASD	Smooth muscle cell	Colon_Transverse	adult	1.30963	0.190319
ASD	Endothelial cell	Colon_Transverse	adult	-1.11121	0.266476
ASD	Stromal cell	Colon_Transverse	adult	1.06073	0.288811
ASD	Enterocyte	Colon_Transverse	adult	-0.945003	0.344657
ASD	Macrophage	Colon_Transverse	adult	0.373078	0.70909
ASD	Goblet cell	Colon_Transverse	adult	0.272137	0.785517
ASD	Mast cell	Colon_Transverse	adult	0.147084	0.883066
ASD	Fibroblast	Colon_Transverse	adult	-0.00975948	0.992213
ASD	Epithelial cell	Liver	adult	2.29291	0.0218532
ASD	Hepatocyte	Liver	adult	1.62499	0.104164
ASD	Smooth muscle cell	Liver	adult	-1.59375	0.110993
ASD	Neutrophil	Liver	adult	-1.13483	0.256447
ASD	Granulocyte	Liver	adult	1.08058	0.279882
ASD	Dendritic cell	Liver	adult	-0.916881	0.359205
ASD	Kuppfer cell	Liver	adult	0.878937	0.379435
ASD	T cell	Liver	adult	0.739827	0.459405
ASD	Myeloid cell	Liver	adult	0.669483	0.503188
ASD	Proliferating cell	Liver	adult	0.64632	0.518072
ASD	B cell	Liver	adult	-0.487814	0.625682
ASD	Endothelial cell	Liver	adult	-0.404572	0.685792
ASD	Macrophage	Liver	adult	0.287598	0.773654
ASD	Mast cell	Liver	adult	0.203983	0.838367
ASD	Endothelial cell	Muscle_Skeletal	adult	-2.6293	0.0085561
ASD	Proliferating cell	Muscle_Skeletal	adult	-1.21674	0.223705
ASD	T cell	Muscle_Skeletal	adult	1.09464	0.273675
ASD	Macrophage	Muscle_Skeletal	adult	0.998849	0.317868
ASD	Stromal cell	Muscle_Skeletal	adult	0.995785	0.319355
ASD	Neutrophil	Muscle_Skeletal	adult	0.841519	0.400057
ASD	NK cell	Muscle_Skeletal	adult	-0.760706	0.446833
ASD	Dendritic cell	Muscle_Skeletal	adult	0.478707	0.632147
ASD	Fibroblast	Muscle_Skeletal	adult	0.358122	0.720252
ASD	Mast cell	Muscle_Skeletal	adult	-0.317839	0.750607
ASD	B cell	Muscle_Skeletal	adult	0.236643	0.812934
ASD	Muscle cell	Muscle_Skeletal	adult	-0.15457	0.877161
ASD	Myogenic precursor cell	Muscle_Skeletal	adult	-0.0358326	0.971416
ASD	Smooth muscle cell	Uterus	adult	1.06897	0.285083
ASD	Epithelial cell	Uterus	adult	-0.66678	0.504913
ASD	Fibroblast	Uterus	adult	0.654588	0.512733
ASD	Stromal cell	Uterus	adult	0.574886	0.565368
ASD	Macrophage	Uterus	adult	0.566841	0.570822
ASD	Endometrial cell	Uterus	adult	0.445794	0.655746
ASD	T cell	Uterus	adult	-0.432119	0.665655
ASD	Endothelial cell	Uterus	adult	0.30666	0.759102
ASD	Mast cell	Uterus	adult	-0.290424	0.771492
ASD	Oligodendrocyte	Brain_Amygdala	fetal	-2.96276	0.00304897
ASD	Radial glia	Brain_Amygdala	fetal	2.53788	0.0111526
ASD	Neutrophil	Brain_Amygdala	fetal	2.13463	0.0327915
ASD	Proliferating cell	Brain_Amygdala	fetal	-1.99241	0.0463266
ASD	Purkinje cell	Brain_Amygdala	fetal	1.65856	0.0972047
ASD	Microglia	Brain_Amygdala	fetal	-0.916262	0.35953
ASD	Stromal cell	Brain_Amygdala	fetal	-0.878408	0.379722
ASD	Neuron	Brain_Amygdala	fetal	-0.84468	0.39829
ASD	Fibroblast	Brain_Amygdala	fetal	-0.285245	0.775456
ASD	Ependymal cell	Brain_Amygdala	fetal	-0.230547	0.817667
ASD	Macrophage	Brain_Amygdala	fetal	-0.192726	0.847174
ASD	Astrocyte	Brain_Amygdala	fetal	-0.175544	0.860652
ASD	Erythroid cell	Brain_Amygdala	fetal	0.167519	0.866961
ASD	Endothelial cell	Brain_Amygdala	fetal	-0.114794	0.908608
ASD	Oligodendrocyte	Brain_Anterior_cingulate_cortex_BA24	fetal	-2.61087	0.00903132
ASD	Radial glia	Brain_Anterior_cingulate_cortex_BA24	fetal	1.79632	0.0724444
ASD	Erythroid cell	Brain_Anterior_cingulate_cortex_BA24	fetal	1.49731	0.134312
ASD	Proliferating cell	Brain_Anterior_cingulate_cortex_BA24	fetal	-1.03007	0.302978
ASD	Macrophage	Brain_Anterior_cingulate_cortex_BA24	fetal	-0.963389	0.335352
ASD	Microglia	Brain_Anterior_cingulate_cortex_BA24	fetal	0.940374	0.347026
ASD	Endothelial cell	Brain_Anterior_cingulate_cortex_BA24	fetal	0.794112	0.42713
ASD	Ependymal cell	Brain_Anterior_cingulate_cortex_BA24	fetal	-0.770056	0.441267
ASD	Neutrophil	Brain_Anterior_cingulate_cortex_BA24	fetal	0.761055	0.446624
ASD	Astrocyte	Brain_Anterior_cingulate_cortex_BA24	fetal	0.716871	0.473454
ASD	Purkinje cell	Brain_Anterior_cingulate_cortex_BA24	fetal	0.587292	0.557008
ASD	Neuron	Brain_Anterior_cingulate_cortex_BA24	fetal	-0.507948	0.61149
ASD	Stromal cell	Brain_Anterior_cingulate_cortex_BA24	fetal	0.39924	0.689716
ASD	Fibroblast	Brain_Anterior_cingulate_cortex_BA24	fetal	-0.0207887	0.983414
ASD	Astrocyte	Brain_Caudate_basal_ganglia	fetal	2.35022	0.0187622
ASD	Erythroid cell	Brain_Caudate_basal_ganglia	fetal	1.97998	0.0477052
ASD	Endothelial cell	Brain_Caudate_basal_ganglia	fetal	1.80819	0.0705763
ASD	Fibroblast	Brain_Caudate_basal_ganglia	fetal	-1.7259	0.0843655
ASD	Radial glia	Brain_Caudate_basal_ganglia	fetal	-1.67624	0.0936902
ASD	Neuron	Brain_Caudate_basal_ganglia	fetal	-1.36895	0.171015
ASD	Oligodendrocyte	Brain_Caudate_basal_ganglia	fetal	-1.26965	0.204209
ASD	Stromal cell	Brain_Caudate_basal_ganglia	fetal	1.21765	0.223359
ASD	Macrophage	Brain_Caudate_basal_ganglia	fetal	-1.063	0.287782
ASD	Proliferating cell	Brain_Caudate_basal_ganglia	fetal	1.03924	0.298694
ASD	Neutrophil	Brain_Caudate_basal_ganglia	fetal	0.821789	0.411197
ASD	Microglia	Brain_Caudate_basal_ganglia	fetal	0.365533	0.714714
ASD	Purkinje cell	Brain_Caudate_basal_ganglia	fetal	0.256467	0.797591
ASD	Ependymal cell	Brain_Caudate_basal_ganglia	fetal	-0.207995	0.835233
ASD	Neutrophil	Brain_Cerebellar_Hemisphere	fetal	2.75676	0.00583764
ASD	Oligodendrocyte	Brain_Cerebellar_Hemisphere	fetal	-2.47568	0.0132983
ASD	Ependymal cell	Brain_Cerebellar_Hemisphere	fetal	1.2259	0.220237
ASD	Erythroid cell	Brain_Cerebellar_Hemisphere	fetal	-1.11528	0.264731
ASD	Endothelial cell	Brain_Cerebellar_Hemisphere	fetal	1.05393	0.291917
ASD	Astrocyte	Brain_Cerebellar_Hemisphere	fetal	1.02333	0.306153
ASD	Radial glia	Brain_Cerebellar_Hemisphere	fetal	-0.314178	0.753386
ASD	Stromal cell	Brain_Cerebellar_Hemisphere	fetal	-0.3066	0.759148
ASD	Microglia	Brain_Cerebellar_Hemisphere	fetal	-0.269554	0.787503
ASD	Macrophage	Brain_Cerebellar_Hemisphere	fetal	0.121602	0.903214
ASD	Neuron	Brain_Cerebellar_Hemisphere	fetal	0.115716	0.907878
ASD	Purkinje cell	Brain_Cerebellar_Hemisphere	fetal	-0.112239	0.910634
ASD	Proliferating cell	Brain_Cerebellar_Hemisphere	fetal	0.0881294	0.929774
ASD	Fibroblast	Brain_Cerebellar_Hemisphere	fetal	0.00481387	0.996159
ASD	Endothelial cell	Brain_Cerebellum	fetal	2.94321	0.00324828
ASD	Fibroblast	Brain_Cerebellum	fetal	-2.25665	0.02403
ASD	Astrocyte	Brain_Cerebellum	fetal	1.92654	0.0540375
ASD	Neutrophil	Brain_Cerebellum	fetal	1.88097	0.0599765
ASD	Macrophage	Brain_Cerebellum	fetal	-1.33463	0.181999
ASD	Purkinje cell	Brain_Cerebellum	fetal	-1.26265	0.206716
ASD	Radial glia	Brain_Cerebellum	fetal	-1.17856	0.238575
ASD	Erythroid cell	Brain_Cerebellum	fetal	1.16387	0.244477
ASD	Stromal cell	Brain_Cerebellum	fetal	0.775104	0.438278
ASD	Ependymal cell	Brain_Cerebellum	fetal	0.404238	0.686038
ASD	Proliferating cell	Brain_Cerebellum	fetal	0.383313	0.701488
ASD	Oligodendrocyte	Brain_Cerebellum	fetal	0.192761	0.847147
ASD	Microglia	Brain_Cerebellum	fetal	0.172965	0.862679
ASD	Neuron	Brain_Cerebellum	fetal	-0.15203	0.879164
ASD	Oligodendrocyte	Brain_Cortex	fetal	-2.63495	0.00841488
ASD	Astrocyte	Brain_Cortex	fetal	2.01858	0.043531
ASD	Ependymal cell	Brain_Cortex	fetal	-1.96962	0.0488824
ASD	Macrophage	Brain_Cortex	fetal	-1.8298	0.0672798
ASD	Stromal cell	Brain_Cortex	fetal	1.37157	0.170198
ASD	Microglia	Brain_Cortex	fetal	1.33757	0.181037
ASD	Endothelial cell	Brain_Cortex	fetal	1.27013	0.204037
ASD	Fibroblast	Brain_Cortex	fetal	-1.1586	0.24662
ASD	Erythroid cell	Brain_Cortex	fetal	-0.887868	0.374612
ASD	Proliferating cell	Brain_Cortex	fetal	0.818249	0.413215
ASD	Neutrophil	Brain_Cortex	fetal	0.75465	0.450459
ASD	Neuron	Brain_Cortex	fetal	0.349756	0.726522
[truncated: 23,695 more rows]

## Sheet: S41 table
cell	z	p	trait	tissue	type
Stromal cell	-0.798754	0.424433	AD	Brain_Amygdala	fetal
Ependymal cell	0.549036	0.58298	AD	Brain_Amygdala	fetal
Endothelial cell	0.503394	0.614687	AD	Brain_Amygdala	fetal
Oligodendrocyte	-0.501748	0.615845	AD	Brain_Amygdala	fetal
Purkinje cell	-0.481953	0.629839	AD	Brain_Amygdala	fetal
Macrophage	0.392131	0.694962	AD	Brain_Amygdala	fetal
Neuron	0.381249	0.703018	AD	Brain_Amygdala	fetal
Erythroid cell	0.321514	0.747821	AD	Brain_Amygdala	fetal
Astrocyte	0.30376	0.761311	AD	Brain_Amygdala	fetal
Neutrophil	0.270726	0.786602	AD	Brain_Amygdala	fetal
Microglia	0.227644	0.819923	AD	Brain_Amygdala	fetal
Radial glia	0.0855769	0.931803	AD	Brain_Amygdala	fetal
Fibroblast	-0.0380901	0.969616	AD	Brain_Amygdala	fetal
Proliferating cell	0.00841974	0.993282	AD	Brain_Amygdala	fetal
Astrocyte	-1.65981	0.0969531	AD	Brain_Anterior_cingulate_cortex_BA24	fetal
Neuron	1.48872	0.13656	AD	Brain_Anterior_cingulate_cortex_BA24	fetal
Oligodendrocyte	0.976523	0.328805	AD	Brain_Anterior_cingulate_cortex_BA24	fetal
Proliferating cell	-0.940929	0.346741	AD	Brain_Anterior_cingulate_cortex_BA24	fetal
Ependymal cell	-0.933472	0.350576	AD	Brain_Anterior_cingulate_cortex_BA24	fetal
Purkinje cell	-0.842008	0.399784	AD	Brain_Anterior_cingulate_cortex_BA24	fetal
Erythroid cell	-0.762709	0.445637	AD	Brain_Anterior_cingulate_cortex_BA24	fetal
Endothelial cell	0.695056	0.48702	AD	Brain_Anterior_cingulate_cortex_BA24	fetal
Fibroblast	0.588183	0.556409	AD	Brain_Anterior_cingulate_cortex_BA24	fetal
Neutrophil	-0.576593	0.564215	AD	Brain_Anterior_cingulate_cortex_BA24	fetal
Macrophage	0.475838	0.63419	AD	Brain_Anterior_cingulate_cortex_BA24	fetal
Microglia	-0.421442	0.673433	AD	Brain_Anterior_cingulate_cortex_BA24	fetal
Radial glia	0.397578	0.690941	AD	Brain_Anterior_cingulate_cortex_BA24	fetal
Stromal cell	-0.0329043	0.973751	AD	Brain_Anterior_cingulate_cortex_BA24	fetal
Proliferating cell	-1.2583	0.208283	AD	Brain_Caudate_basal_ganglia	fetal
Erythroid cell	-1.25324	0.21012	AD	Brain_Caudate_basal_ganglia	fetal
Oligodendrocyte	1.05294	0.292368	AD	Brain_Caudate_basal_ganglia	fetal
Neuron	0.903946	0.366024	AD	Brain_Caudate_basal_ganglia	fetal
Neutrophil	-0.724607	0.468693	AD	Brain_Caudate_basal_ganglia	fetal
Stromal cell	-0.641886	0.520947	AD	Brain_Caudate_basal_ganglia	fetal
Macrophage	0.615075	0.538505	AD	Brain_Caudate_basal_ganglia	fetal
Fibroblast	0.522715	0.601172	AD	Brain_Caudate_basal_ganglia	fetal
Purkinje cell	-0.452468	0.650932	AD	Brain_Caudate_basal_ganglia	fetal
Ependymal cell	0.436129	0.662743	AD	Brain_Caudate_basal_ganglia	fetal
Microglia	-0.310535	0.756154	AD	Brain_Caudate_basal_ganglia	fetal
Endothelial cell	-0.24349	0.807626	AD	Brain_Caudate_basal_ganglia	fetal
Radial glia	0.0821742	0.934508	AD	Brain_Caudate_basal_ganglia	fetal
Astrocyte	-0.077473	0.938247	AD	Brain_Caudate_basal_ganglia	fetal
Endothelial cell	2.05143	0.0402252	AD	Brain_Cerebellar_Hemisphere	fetal
Fibroblast	-1.5476	0.121719	AD	Brain_Cerebellar_Hemisphere	fetal
Microglia	1.42539	0.154045	AD	Brain_Cerebellar_Hemisphere	fetal
Macrophage	-1.40469	0.160114	AD	Brain_Cerebellar_Hemisphere	fetal
Proliferating cell	-1.16801	0.242801	AD	Brain_Cerebellar_Hemisphere	fetal
Ependymal cell	1.04734	0.294945	AD	Brain_Cerebellar_Hemisphere	fetal
Oligodendrocyte	0.682501	0.494923	AD	Brain_Cerebellar_Hemisphere	fetal
Neuron	-0.479578	0.631527	AD	Brain_Cerebellar_Hemisphere	fetal
Radial glia	0.475047	0.634753	AD	Brain_Cerebellar_Hemisphere	fetal
Astrocyte	-0.273841	0.784207	AD	Brain_Cerebellar_Hemisphere	fetal
Neutrophil	0.237101	0.812579	AD	Brain_Cerebellar_Hemisphere	fetal
Stromal cell	0.229817	0.818234	AD	Brain_Cerebellar_Hemisphere	fetal
Purkinje cell	-0.14311	0.886204	AD	Brain_Cerebellar_Hemisphere	fetal
Erythroid cell	-0.0249185	0.98012	AD	Brain_Cerebellar_Hemisphere	fetal
Endothelial cell	2.58698	0.00968226	AD	Brain_Cerebellum	fetal
Macrophage	-2.39732	0.0165154	AD	Brain_Cerebellum	fetal
Proliferating cell	-2.08967	0.0366471	AD	Brain_Cerebellum	fetal
Fibroblast	-2.07121	0.0383392	AD	Brain_Cerebellum	fetal
Microglia	1.63071	0.102952	AD	Brain_Cerebellum	fetal
Stromal cell	1.51076	0.13085	AD	Brain_Cerebellum	fetal
Oligodendrocyte	1.5052	0.132273	AD	Brain_Cerebellum	fetal
Ependymal cell	-1.13852	0.254903	AD	Brain_Cerebellum	fetal
Erythroid cell	0.776652	0.437364	AD	Brain_Cerebellum	fetal
Astrocyte	-0.767865	0.442568	AD	Brain_Cerebellum	fetal
Purkinje cell	-0.624373	0.532383	AD	Brain_Cerebellum	fetal
Neuron	-0.62242	0.533666	AD	Brain_Cerebellum	fetal
Neutrophil	-0.358292	0.720125	AD	Brain_Cerebellum	fetal
Radial glia	0.106074	0.915524	AD	Brain_Cerebellum	fetal
Proliferating cell	-2.37841	0.0173876	AD	Brain_Cortex	fetal
Neutrophil	-2.11612	0.0343343	AD	Brain_Cortex	fetal
Ependymal cell	1.29687	0.194677	AD	Brain_Cortex	fetal
Microglia	1.13145	0.257865	AD	Brain_Cortex	fetal
Oligodendrocyte	1.05903	0.289587	AD	Brain_Cortex	fetal
Neuron	0.760787	0.446784	AD	Brain_Cortex	fetal
Endothelial cell	-0.573577	0.566254	AD	Brain_Cortex	fetal
Erythroid cell	0.491364	0.623169	AD	Brain_Cortex	fetal
Stromal cell	0.400815	0.688557	AD	Brain_Cortex	fetal
Purkinje cell	-0.348475	0.727483	AD	Brain_Cortex	fetal
Fibroblast	-0.224109	0.822672	AD	Brain_Cortex	fetal
Macrophage	0.207165	0.835881	AD	Brain_Cortex	fetal
Radial glia	0.0774199	0.93829	AD	Brain_Cortex	fetal
Astrocyte	-0.0426613	0.965972	AD	Brain_Cortex	fetal
Proliferating cell	-1.75926	0.0785333	AD	Brain_Frontal_Cortex_BA9	fetal
Astrocyte	1.51497	0.129781	AD	Brain_Frontal_Cortex_BA9	fetal
Neutrophil	1.48932	0.136403	AD	Brain_Frontal_Cortex_BA9	fetal
Ependymal cell	1.33339	0.182403	AD	Brain_Frontal_Cortex_BA9	fetal
Neuron	1.17365	0.240536	AD	Brain_Frontal_Cortex_BA9	fetal
Endothelial cell	1.13361	0.256957	AD	Brain_Frontal_Cortex_BA9	fetal
Fibroblast	-1.10643	0.26854	AD	Brain_Frontal_Cortex_BA9	fetal
Purkinje cell	-1.0598	0.289236	AD	Brain_Frontal_Cortex_BA9	fetal
Erythroid cell	-0.913419	0.361022	AD	Brain_Frontal_Cortex_BA9	fetal
Oligodendrocyte	0.875454	0.381327	AD	Brain_Frontal_Cortex_BA9	fetal
Radial glia	-0.624004	0.532625	AD	Brain_Frontal_Cortex_BA9	fetal
Stromal cell	-0.237316	0.812412	AD	Brain_Frontal_Cortex_BA9	fetal
Macrophage	-0.0530832	0.957666	AD	Brain_Frontal_Cortex_BA9	fetal
Microglia	-0.0249297	0.980111	AD	Brain_Frontal_Cortex_BA9	fetal
Ependymal cell	1.47651	0.139808	AD	Brain_Hippocampus	fetal
Erythroid cell	1.46886	0.14187	AD	Brain_Hippocampus	fetal
Stromal cell	-1.28965	0.197172	AD	Brain_Hippocampus	fetal
Microglia	-1.23838	0.215576	AD	Brain_Hippocampus	fetal
Oligodendrocyte	1.20687	0.22748	AD	Brain_Hippocampus	fetal
Neutrophil	1.11618	0.264345	AD	Brain_Hippocampus	fetal
Purkinje cell	-1.06543	0.286683	AD	Brain_Hippocampus	fetal
Neuron	0.65093	0.515092	AD	Brain_Hippocampus	fetal
Radial glia	-0.594457	0.552206	AD	Brain_Hippocampus	fetal
Macrophage	0.587374	0.556953	AD	Brain_Hippocampus	fetal
Endothelial cell	0.384018	0.700965	AD	Brain_Hippocampus	fetal
Astrocyte	-0.351243	0.725406	AD	Brain_Hippocampus	fetal
Fibroblast	-0.0938203	0.925252	AD	Brain_Hippocampus	fetal
Proliferating cell	-0.00504821	0.995972	AD	Brain_Hippocampus	fetal
Microglia	-2.21726	0.0266053	AD	Brain_Hypothalamus	fetal
Endothelial cell	1.79312	0.072954	AD	Brain_Hypothalamus	fetal
Ependymal cell	1.48597	0.137287	AD	Brain_Hypothalamus	fetal
Macrophage	1.40357	0.160447	AD	Brain_Hypothalamus	fetal
Fibroblast	-1.09887	0.271825	AD	Brain_Hypothalamus	fetal
Proliferating cell	0.952751	0.340716	AD	Brain_Hypothalamus	fetal
Astrocyte	0.857709	0.391053	AD	Brain_Hypothalamus	fetal
Radial glia	-0.773934	0.43897	AD	Brain_Hypothalamus	fetal
Erythroid cell	-0.637615	0.523724	AD	Brain_Hypothalamus	fetal
Neutrophil	0.630751	0.528203	AD	Brain_Hypothalamus	fetal
Stromal cell	-0.579692	0.562122	AD	Brain_Hypothalamus	fetal
Purkinje cell	-0.362201	0.717202	AD	Brain_Hypothalamus	fetal
Neuron	-0.126377	0.899433	AD	Brain_Hypothalamus	fetal
Oligodendrocyte	0.0305357	0.97564	AD	Brain_Hypothalamus	fetal
Fibroblast	-1.24403	0.213488	AD	Brain_Nucleus_accumbens_basal_ganglia	fetal
Stromal cell	0.83407	0.404242	AD	Brain_Nucleus_accumbens_basal_ganglia	fetal
Erythroid cell	0.66554	0.505705	AD	Brain_Nucleus_accumbens_basal_ganglia	fetal
Proliferating cell	-0.555823	0.578332	AD	Brain_Nucleus_accumbens_basal_ganglia	fetal
Neuron	-0.46357	0.642956	AD	Brain_Nucleus_accumbens_basal_ganglia	fetal
Endothelial cell	0.429911	0.667261	AD	Brain_Nucleus_accumbens_basal_ganglia	fetal
Purkinje cell	0.396685	0.6916	AD	Brain_Nucleus_accumbens_basal_ganglia	fetal
Microglia	-0.350928	0.725642	AD	Brain_Nucleus_accumbens_basal_ganglia	fetal
Macrophage	-0.294578	0.768316	AD	Brain_Nucleus_accumbens_basal_ganglia	fetal
Astrocyte	-0.293544	0.769106	AD	Brain_Nucleus_accumbens_basal_ganglia	fetal
Oligodendrocyte	0.185954	0.852481	AD	Brain_Nucleus_accumbens_basal_ganglia	fetal
Radial glia	0.0644975	0.948574	AD	Brain_Nucleus_accumbens_basal_ganglia	fetal
Ependymal cell	-0.0501364	0.960014	AD	Brain_Nucleus_accumbens_basal_ganglia	fetal
Neutrophil	0.0382722	0.969471	AD	Brain_Nucleus_accumbens_basal_ganglia	fetal
Neutrophil	-2.29663	0.0216398	AD	Brain_Putamen_basal_ganglia	fetal
Ependymal cell	1.64809	0.0993338	AD	Brain_Putamen_basal_ganglia	fetal
Oligodendrocyte	0.643049	0.520193	AD	Brain_Putamen_basal_ganglia	fetal
Radial glia	-0.61106	0.54116	AD	Brain_Putamen_basal_ganglia	fetal
Microglia	0.579571	0.562204	AD	Brain_Putamen_basal_ganglia	fetal
Endothelial cell	0.579132	0.5625	AD	Brain_Putamen_basal_ganglia	fetal
Purkinje cell	-0.569856	0.568775	AD	Brain_Putamen_basal_ganglia	fetal
Astrocyte	-0.551186	0.581506	AD	Brain_Putamen_basal_ganglia	fetal
Proliferating cell	-0.404704	0.685695	AD	Brain_Putamen_basal_ganglia	fetal
Stromal cell	0.32174	0.74765	AD	Brain_Putamen_basal_ganglia	fetal
Neuron	0.155261	0.876616	AD	Brain_Putamen_basal_ganglia	fetal
Erythroid cell	0.12219	0.902749	AD	Brain_Putamen_basal_ganglia	fetal
Fibroblast	0.0852935	0.932028	AD	Brain_Putamen_basal_ganglia	fetal
Macrophage	1.81062e-05	0.999986	AD	Brain_Putamen_basal_ganglia	fetal
Stromal cell	-1.77748	0.0754894	AD	Brain_Spinal_cord_cervical_c-1	fetal
Fibroblast	1.39088	0.164263	AD	Brain_Spinal_cord_cervical_c-1	fetal
Proliferating cell	1.22709	0.219789	AD	Brain_Spinal_cord_cervical_c-1	fetal
Macrophage	1.158	0.246865	AD	Brain_Spinal_cord_cervical_c-1	fetal
Microglia	-1.10349	0.269812	AD	Brain_Spinal_cord_cervical_c-1	fetal
Ependymal cell	0.996982	0.318773	AD	Brain_Spinal_cord_cervical_c-1	fetal
Endothelial cell	-0.965807	0.334141	AD	Brain_Spinal_cord_cervical_c-1	fetal
Radial glia	-0.712154	0.476369	AD	Brain_Spinal_cord_cervical_c-1	fetal
Neuron	-0.534593	0.592931	AD	Brain_Spinal_cord_cervical_c-1	fetal
Astrocyte	0.523312	0.600757	AD	Brain_Spinal_cord_cervical_c-1	fetal
Neutrophil	0.515856	0.605955	AD	Brain_Spinal_cord_cervical_c-1	fetal
Erythroid cell	-0.457961	0.64698	AD	Brain_Spinal_cord_cervical_c-1	fetal
Oligodendrocyte	-0.336851	0.736229	AD	Brain_Spinal_cord_cervical_c-1	fetal
Purkinje cell	-0.261675	0.793572	AD	Brain_Spinal_cord_cervical_c-1	fetal
Stromal cell	-1.76316	0.0778742	AD	Brain_Substantia_nigra	fetal
Neuron	1.34873	0.177425	AD	Brain_Substantia_nigra	fetal
Purkinje cell	-1.18904	0.234422	AD	Brain_Substantia_nigra	fetal
Fibroblast	1.04176	0.297524	AD	Brain_Substantia_nigra	fetal
Microglia	0.815907	0.414553	AD	Brain_Substantia_nigra	fetal
Oligodendrocyte	0.7937	0.42737	AD	Brain_Substantia_nigra	fetal
Endothelial cell	-0.736364	0.461509	AD	Brain_Substantia_nigra	fetal
Neutrophil	-0.662557	0.507614	AD	Brain_Substantia_nigra	fetal
Proliferating cell	-0.51234	0.608413	AD	Brain_Substantia_nigra	fetal
Macrophage	-0.279559	0.779816	AD	Brain_Substantia_nigra	fetal
Astrocyte	-0.163102	0.870438	AD	Brain_Substantia_nigra	fetal
Ependymal cell	-0.134012	0.893393	AD	Brain_Substantia_nigra	fetal
Erythroid cell	0.0516804	0.958783	AD	Brain_Substantia_nigra	fetal
Radial glia	-0.025542	0.979623	AD	Brain_Substantia_nigra	fetal
Melanocyte	-2.20238	0.0276388	AD	Skin_Not_Sun_Exposed_Suprapubic	fetal
Keratinocyte	1.94768	0.0514537	AD	Skin_Not_Sun_Exposed_Suprapubic	fetal
Macrophage	-1.53319	0.125229	AD	Skin_Not_Sun_Exposed_Suprapubic	fetal
Skeletal muscle cell	-1.49439	0.135075	AD	Skin_Not_Sun_Exposed_Suprapubic	fetal
Smooth muscle cell	-1.29078	0.196779	AD	Skin_Not_Sun_Exposed_Suprapubic	fetal
Erythroid cell	-1.24453	0.213305	AD	Skin_Not_Sun_Exposed_Suprapubic	fetal
Osteoblast	1.24405	0.21348	AD	Skin_Not_Sun_Exposed_Suprapubic	fetal
Endothelial cell	1.01385	0.310654	AD	Skin_Not_Sun_Exposed_Suprapubic	fetal
Neutrophil	0.932681	0.350985	AD	Skin_Not_Sun_Exposed_Suprapubic	fetal
Fibroblast	0.666298	0.505221	AD	Skin_Not_Sun_Exposed_Suprapubic	fetal
Proliferating cell	0.548292	0.583492	AD	Skin_Not_Sun_Exposed_Suprapubic	fetal
Mesenchymal cell	-0.385868	0.699594	AD	Skin_Not_Sun_Exposed_Suprapubic	fetal
Mast cell	-0.256081	0.797888	AD	Skin_Not_Sun_Exposed_Suprapubic	fetal
Skeletal muscle cell	-1.85039	0.0642577	AD	Skin_Sun_Exposed_Lower_leg	fetal
Erythroid cell	1.61797	0.105669	AD	Skin_Sun_Exposed_Lower_leg	fetal
Endothelial cell	1.1678	0.242887	AD	Skin_Sun_Exposed_Lower_leg	fetal
Keratinocyte	1.16308	0.244797	AD	Skin_Sun_Exposed_Lower_leg	fetal
Macrophage	-1.02123	0.307147	AD	Skin_Sun_Exposed_Lower_leg	fetal
Smooth muscle cell	-0.887013	0.375072	AD	Skin_Sun_Exposed_Lower_leg	fetal
Fibroblast	-0.661957	0.507999	AD	Skin_Sun_Exposed_Lower_leg	fetal
Mesenchymal cell	-0.610141	0.541768	AD	Skin_Sun_Exposed_Lower_leg	fetal
Osteoblast	0.484666	0.627913	AD	Skin_Sun_Exposed_Lower_leg	fetal
Proliferating cell	0.322554	0.747033	AD	Skin_Sun_Exposed_Lower_leg	fetal
Neutrophil	-0.10275	0.918161	AD	Skin_Sun_Exposed_Lower_leg	fetal
Mast cell	-0.0759745	0.939439	AD	Skin_Sun_Exposed_Lower_leg	fetal
Melanocyte	0.0751779	0.940073	AD	Skin_Sun_Exposed_Lower_leg	fetal
Oligodendrocyte	-2.48658	0.0128976	ADHD	Brain_Amygdala	fetal
Radial glia	2.18705	0.0287391	ADHD	Brain_Amygdala	fetal
Purkinje cell	1.76952	0.0768066	ADHD	Brain_Amygdala	fetal
Neutrophil	1.74575	0.0808539	ADHD	Brain_Amygdala	fetal
Proliferating cell	-1.60544	0.108397	ADHD	Brain_Amygdala	fetal
Ependymal cell	-1.48966	0.136313	ADHD	Brain_Amygdala	fetal
Macrophage	1.07344	0.283074	ADHD	Brain_Amygdala	fetal
Endothelial cell	-1.0657	0.286558	ADHD	Brain_Amygdala	fetal
Neuron	-0.999061	0.317765	ADHD	Brain_Amygdala	fetal
Astrocyte	-0.799717	0.423875	ADHD	Brain_Amygdala	fetal
Erythroid cell	0.293628	0.769042	ADHD	Brain_Amygdala	fetal
Stromal cell	0.140381	0.888359	ADHD	Brain_Amygdala	fetal
Fibroblast	0.124351	0.901037	ADHD	Brain_Amygdala	fetal
Microglia	0.0100205	0.992005	ADHD	Brain_Amygdala	fetal
Oligodendrocyte	-2.47423	0.0133523	ADHD	Brain_Anterior_cingulate_cortex_BA24	fetal
Radial glia	1.93088	0.053498	ADHD	Brain_Anterior_cingulate_cortex_BA24	fetal
Erythroid cell	1.42879	0.153065	ADHD	Brain_Anterior_cingulate_cortex_BA24	fetal
Ependymal cell	-1.39674	0.162492	ADHD	Brain_Anterior_cingulate_cortex_BA24	fetal
Fibroblast	1.20525	0.228106	ADHD	Brain_Anterior_cingulate_cortex_BA24	fetal
Neutrophil	1.06245	0.28803	ADHD	Brain_Anterior_cingulate_cortex_BA24	fetal
Astrocyte	-0.771137	0.440626	ADHD	Brain_Anterior_cingulate_cortex_BA24	fetal
Microglia	0.638854	0.522918	ADHD	Brain_Anterior_cingulate_cortex_BA24	fetal
Neuron	-0.575057	0.565253	ADHD	Brain_Anterior_cingulate_cortex_BA24	fetal
Endothelial cell	0.548394	0.583421	ADHD	Brain_Anterior_cingulate_cortex_BA24	fetal
Macrophage	-0.528908	0.596869	ADHD	Brain_Anterior_cingulate_cortex_BA24	fetal
Proliferating cell	-0.508973	0.610771	ADHD	Brain_Anterior_cingulate_cortex_BA24	fetal
Purkinje cell	0.348554	0.727425	ADHD	Brain_Anterior_cingulate_cortex_BA24	fetal
Stromal cell	0.0239987	0.980854	ADHD	Brain_Anterior_cingulate_cortex_BA24	fetal
Stromal cell	1.85921	0.0629971	ADHD	Brain_Caudate_basal_ganglia	fetal
Fibroblast	-1.61053	0.107282	ADHD	Brain_Caudate_basal_ganglia	fetal
Erythroid cell	1.49148	0.135835	ADHD	Brain_Caudate_basal_ganglia	fetal
Proliferating cell	-1.08023	0.280039	ADHD	Brain_Caudate_basal_ganglia	fetal
Microglia	-1.06139	0.288511	ADHD	Brain_Caudate_basal_ganglia	fetal
Neutrophil	-0.785983	0.431878	ADHD	Brain_Caudate_basal_ganglia	fetal
Purkinje cell	-0.633226	0.526586	ADHD	Brain_Caudate_basal_ganglia	fetal
Macrophage	0.618381	0.536324	ADHD	Brain_Caudate_basal_ganglia	fetal
Endothelial cell	-0.366776	0.713786	ADHD	Brain_Caudate_basal_ganglia	fetal
Oligodendrocyte	-0.354515	0.722953	ADHD	Brain_Caudate_basal_ganglia	fetal
Radial glia	0.298056	0.765661	ADHD	Brain_Caudate_basal_ganglia	fetal
Neuron	0.25296	0.800299	ADHD	Brain_Caudate_basal_ganglia	fetal
Ependymal cell	0.103792	0.917335	ADHD	Brain_Caudate_basal_ganglia	fetal
Astrocyte	0.0615967	0.950884	ADHD	Brain_Caudate_basal_ganglia	fetal
Erythroid cell	-1.5724	0.115858	ADHD	Brain_Cerebellar_Hemisphere	fetal
Microglia	-1.31872	0.187261	ADHD	Brain_Cerebellar_Hemisphere	fetal
Neutrophil	1.26844	0.20464	ADHD	Brain_Cerebellar_Hemisphere	fetal
Macrophage	1.20603	0.227808	ADHD	Brain_Cerebellar_Hemisphere	fetal
Purkinje cell	-1.16793	0.242835	ADHD	Brain_Cerebellar_Hemisphere	fetal
Neuron	0.750677	0.452847	ADHD	Brain_Cerebellar_Hemisphere	fetal
Proliferating cell	-0.469285	0.638866	ADHD	Brain_Cerebellar_Hemisphere	fetal
Astrocyte	0.330427	0.741078	ADHD	Brain_Cerebellar_Hemisphere	fetal
Ependymal cell	-0.312499	0.754661	ADHD	Brain_Cerebellar_Hemisphere	fetal
Stromal cell	-0.208543	0.834805	ADHD	Brain_Cerebellar_Hemisphere	fetal
Endothelial cell	0.207271	0.835798	ADHD	Brain_Cerebellar_Hemisphere	fetal
Fibroblast	0.178143	0.85861	ADHD	Brain_Cerebellar_Hemisphere	fetal
Oligodendrocyte	-0.171006	0.864219	ADHD	Brain_Cerebellar_Hemisphere	fetal
Radial glia	-0.0499924	0.960128	ADHD	Brain_Cerebellar_Hemisphere	fetal
Macrophage	-1.78966	0.0735094	ADHD	Brain_Cerebellum	fetal
Neutrophil	1.33748	0.181067	ADHD	Brain_Cerebellum	fetal
Astrocyte	1.04444	0.296283	ADHD	Brain_Cerebellum	fetal
Oligodendrocyte	-0.955942	0.339102	ADHD	Brain_Cerebellum	fetal
Endothelial cell	0.824159	0.409849	ADHD	Brain_Cerebellum	fetal
Ependymal cell	0.715428	0.474345	ADHD	Brain_Cerebellum	fetal
Proliferating cell	-0.678211	0.497638	ADHD	Brain_Cerebellum	fetal
Microglia	0.406828	0.684134	ADHD	Brain_Cerebellum	fetal
Radial glia	0.332355	0.739621	ADHD	Brain_Cerebellum	fetal
Fibroblast	-0.275331	0.783062	ADHD	Brain_Cerebellum	fetal
Neuron	0.248089	0.804065	ADHD	Brain_Cerebellum	fetal
Purkinje cell	-0.0796508	0.936515	ADHD	Brain_Cerebellum	fetal
Erythroid cell	-0.0158333	0.987367	ADHD	Brain_Cerebellum	fetal
Stromal cell	-0.00654049	0.994781	ADHD	Brain_Cerebellum	fetal
Ependymal cell	-1.68909	0.0912021	ADHD	Brain_Cortex	fetal
Radial glia	1.24925	0.211573	ADHD	Brain_Cortex	fetal
Proliferating cell	-1.2213	0.221973	ADHD	Brain_Cortex	fetal
Oligodendrocyte	-1.17008	0.241968	ADHD	Brain_Cortex	fetal
Neutrophil	0.992549	0.32093	ADHD	Brain_Cortex	fetal
Endothelial cell	-0.599511	0.548832	ADHD	Brain_Cortex	fetal
Neuron	0.530677	0.595643	ADHD	Brain_Cortex	fetal
Stromal cell	0.464254	0.642466	ADHD	Brain_Cortex	fetal
Fibroblast	0.365595	0.714668	ADHD	Brain_Cortex	fetal
Erythroid cell	-0.225369	0.821693	ADHD	Brain_Cortex	fetal
Macrophage	0.170944	0.864268	ADHD	Brain_Cortex	fetal
Astrocyte	-0.109987	0.91242	ADHD	Brain_Cortex	fetal
Purkinje cell	0.0973456	0.922452	ADHD	Brain_Cortex	fetal
Microglia	0.0588216	0.953094	ADHD	Brain_Cortex	fetal
Radial glia	3.29749	0.000975546	ADHD	Brain_Frontal_Cortex_BA9	fetal
Oligodendrocyte	-2.73645	0.00621056	ADHD	Brain_Frontal_Cortex_BA9	fetal
Purkinje cell	2.15466	0.0311884	ADHD	Brain_Frontal_Cortex_BA9	fetal
Proliferating cell	-1.81097	0.0701448	ADHD	Brain_Frontal_Cortex_BA9	fetal
Ependymal cell	-1.55763	0.119321	ADHD	Brain_Frontal_Cortex_BA9	fetal
Neuron	-1.28219	0.199776	ADHD	Brain_Frontal_Cortex_BA9	fetal
Macrophage	-1.20106	0.229729	ADHD	Brain_Frontal_Cortex_BA9	fetal
Microglia	0.824737	0.409521	ADHD	Brain_Frontal_Cortex_BA9	fetal
Stromal cell	0.798946	0.424322	ADHD	Brain_Frontal_Cortex_BA9	fetal
Erythroid cell	0.722504	0.469985	ADHD	Brain_Frontal_Cortex_BA9	fetal
Neutrophil	0.578961	0.562615	ADHD	Brain_Frontal_Cortex_BA9	fetal
Astrocyte	-0.401701	0.687904	ADHD	Brain_Frontal_Cortex_BA9	fetal
Fibroblast	0.38957	0.696855	ADHD	Brain_Frontal_Cortex_BA9	fetal
Endothelial cell	-0.0592501	0.952753	ADHD	Brain_Frontal_Cortex_BA9	fetal
Neutrophil	1.40514	0.159981	ADHD	Brain_Hippocampus	fetal
Oligodendrocyte	-1.3097	0.190296	ADHD	Brain_Hippocampus	fetal
Proliferating cell	-1.17587	0.239646	ADHD	Brain_Hippocampus	fetal
Radial glia	0.938904	0.34778	ADHD	Brain_Hippocampus	fetal
Microglia	-0.812928	0.416259	ADHD	Brain_Hippocampus	fetal
Endothelial cell	-0.772237	0.439974	ADHD	Brain_Hippocampus	fetal
Macrophage	0.723475	0.469388	ADHD	Brain_Hippocampus	fetal
Astrocyte	0.536251	0.591785	ADHD	Brain_Hippocampus	fetal
Erythroid cell	-0.472191	0.63679	ADHD	Brain_Hippocampus	fetal
Fibroblast	0.449591	0.653006	ADHD	Brain_Hippocampus	fetal
Purkinje cell	0.211645	0.832384	ADHD	Brain_Hippocampus	fetal
Ependymal cell	0.13438	0.893102	ADHD	Brain_Hippocampus	fetal
Stromal cell	-0.130291	0.896336	ADHD	Brain_Hippocampus	fetal
Neuron	0.128305	0.897908	ADHD	Brain_Hippocampus	fetal
Fibroblast	3.11355	0.00184852	ADHD	Brain_Hypothalamus	fetal
Stromal cell	-2.56473	0.0103255	ADHD	Brain_Hypothalamus	fetal
Erythroid cell	1.69985	0.0891593	ADHD	Brain_Hypothalamus	fetal
Neutrophil	1.42575	0.153941	ADHD	Brain_Hypothalamus	fetal
Microglia	-1.27345	0.202859	ADHD	Brain_Hypothalamus	fetal
Neuron	0.97765	0.328248	ADHD	Brain_Hypothalamus	fetal
Proliferating cell	-0.84447	0.398407	ADHD	Brain_Hypothalamus	fetal
Oligodendrocyte	-0.832107	0.405349	ADHD	Brain_Hypothalamus	fetal
Purkinje cell	-0.688062	0.491414	ADHD	Brain_Hypothalamus	fetal
Ependymal cell	0.615889	0.537968	ADHD	Brain_Hypothalamus	fetal
Radial glia	0.553625	0.579836	ADHD	Brain_Hypothalamus	fetal
Endothelial cell	-0.514954	0.606585	ADHD	Brain_Hypothalamus	fetal
Macrophage	0.408252	0.683089	ADHD	Brain_Hypothalamus	fetal
Astrocyte	-0.27542	0.782993	ADHD	Brain_Hypothalamus	fetal
Oligodendrocyte	-1.7478	0.080498	ADHD	Brain_Nucleus_accumbens_basal_ganglia	fetal
Fibroblast	1.20574	0.227918	ADHD	Brain_Nucleus_accumbens_basal_ganglia	fetal
Neutrophil	-1.12474	0.260701	ADHD	Brain_Nucleus_accumbens_basal_ganglia	fetal
Radial glia	0.92371	0.355637	ADHD	Brain_Nucleus_accumbens_basal_ganglia	fetal
Ependymal cell	-0.746258	0.455512	ADHD	Brain_Nucleus_accumbens_basal_ganglia	fetal
Stromal cell	-0.678961	0.497163	ADHD	Brain_Nucleus_accumbens_basal_ganglia	fetal
Purkinje cell	-0.668858	0.503586	ADHD	Brain_Nucleus_accumbens_basal_ganglia	fetal
Erythroid cell	0.510646	0.609599	ADHD	Brain_Nucleus_accumbens_basal_ganglia	fetal
Endothelial cell	-0.489284	0.62464	ADHD	Brain_Nucleus_accumbens_basal_ganglia	fetal
Microglia	0.42606	0.670064	ADHD	Brain_Nucleus_accumbens_basal_ganglia	fetal
Proliferating cell	-0.207493	0.835625	ADHD	Brain_Nucleus_accumbens_basal_ganglia	fetal
Neuron	-0.145305	0.88447	ADHD	Brain_Nucleus_accumbens_basal_ganglia	fetal
Macrophage	0.0691976	0.944832	ADHD	Brain_Nucleus_accumbens_basal_ganglia	fetal
Astrocyte	-0.0443837	0.964599	ADHD	Brain_Nucleus_accumbens_basal_ganglia	fetal
Oligodendrocyte	-1.45608	0.145369	ADHD	Brain_Putamen_basal_ganglia	fetal
Radial glia	0.987605	0.323346	ADHD	Brain_Putamen_basal_ganglia	fetal
Microglia	0.854644	0.392748	ADHD	Brain_Putamen_basal_ganglia	fetal
Macrophage	-0.705452	0.480529	ADHD	Brain_Putamen_basal_ganglia	fetal
Fibroblast	0.673685	0.500512	ADHD	Brain_Putamen_basal_ganglia	fetal
Proliferating cell	-0.565891	0.571468	ADHD	Brain_Putamen_basal_ganglia	fetal
Neuron	0.553364	0.580014	ADHD	Brain_Putamen_basal_ganglia	fetal
Endothelial cell	-0.504754	0.613731	ADHD	Brain_Putamen_basal_ganglia	fetal
Astrocyte	0.497069	0.61914	ADHD	Brain_Putamen_basal_ganglia	fetal
Stromal cell	-0.428768	0.668092	ADHD	Brain_Putamen_basal_ganglia	fetal
Neutrophil	0.378091	0.705363	ADHD	Brain_Putamen_basal_ganglia	fetal
Erythroid cell	-0.351472	0.725234	ADHD	Brain_Putamen_basal_ganglia	fetal
Purkinje cell	-0.282172	0.777811	ADHD	Brain_Putamen_basal_ganglia	fetal
Ependymal cell	0.0261705	0.979121	ADHD	Brain_Putamen_basal_ganglia	fetal
Oligodendrocyte	-1.72997	0.0836363	ADHD	Brain_Spinal_cord_cervical_c-1	fetal
Neuron	1.38129	0.16719	ADHD	Brain_Spinal_cord_cervical_c-1	fetal
Macrophage	-1.25769	0.208504	ADHD	Brain_Spinal_cord_cervical_c-1	fetal
Microglia	1.20987	0.226327	ADHD	Brain_Spinal_cord_cervical_c-1	fetal
Fibroblast	1.15958	0.246219	ADHD	Brain_Spinal_cord_cervical_c-1	fetal
Neutrophil	0.996853	0.318836	ADHD	Brain_Spinal_cord_cervical_c-1	fetal
Endothelial cell	-0.860398	0.38957	ADHD	Brain_Spinal_cord_cervical_c-1	fetal
Ependymal cell	-0.821989	0.411083	ADHD	Brain_Spinal_cord_cervical_c-1	fetal
Radial glia	0.820296	0.412047	ADHD	Brain_Spinal_cord_cervical_c-1	fetal
Erythroid cell	-0.781322	0.434613	ADHD	Brain_Spinal_cord_cervical_c-1	fetal
Stromal cell	-0.67759	0.498032	ADHD	Brain_Spinal_cord_cervical_c-1	fetal
Purkinje cell	-0.531712	0.594925	ADHD	Brain_Spinal_cord_cervical_c-1	fetal
Proliferating cell	-0.389149	0.697166	ADHD	Brain_Spinal_cord_cervical_c-1	fetal
Astrocyte	0.135021	0.892595	ADHD	Brain_Spinal_cord_cervical_c-1	fetal
Macrophage	-1.7703	0.0766765	ADHD	Brain_Substantia_nigra	fetal
Microglia	1.73052	0.0835373	ADHD	Brain_Substantia_nigra	fetal
Stromal cell	1.02014	0.307664	ADHD	Brain_Substantia_nigra	fetal
Endothelial cell	0.935257	0.349656	ADHD	Brain_Substantia_nigra	fetal
Fibroblast	-0.861097	0.389185	ADHD	Brain_Substantia_nigra	fetal
Proliferating cell	-0.720085	0.471472	ADHD	Brain_Substantia_nigra	fetal
Neuron	0.628782	0.529491	ADHD	Brain_Substantia_nigra	fetal
Purkinje cell	-0.392782	0.69448	ADHD	Brain_Substantia_nigra	fetal
Oligodendrocyte	-0.364758	0.715292	ADHD	Brain_Substantia_nigra	fetal
Ependymal cell	0.317524	0.750846	ADHD	Brain_Substantia_nigra	fetal
Erythroid cell	-0.260836	0.794219	ADHD	Brain_Substantia_nigra	fetal
Neutrophil	0.259032	0.79561	ADHD	Brain_Substantia_nigra	fetal
Radial glia	0.184403	0.853697	ADHD	Brain_Substantia_nigra	fetal
Astrocyte	0.0721329	0.942496	ADHD	Brain_Substantia_nigra	fetal
Proliferating cell	-2.61008	0.00905202	ADHD	Skin_Not_Sun_Exposed_Suprapubic	fetal
Melanocyte	-2.22153	0.026315	ADHD	Skin_Not_Sun_Exposed_Suprapubic	fetal
Smooth muscle cell	2.06386	0.0390306	ADHD	Skin_Not_Sun_Exposed_Suprapubic	fetal
Endothelial cell	-1.90469	0.0568198	ADHD	Skin_Not_Sun_Exposed_Suprapubic	fetal
Neutrophil	1.20316	0.228913	ADHD	Skin_Not_Sun_Exposed_Suprapubic	fetal
Fibroblast	-1.18536	0.235876	ADHD	Skin_Not_Sun_Exposed_Suprapubic	fetal
Mast cell	1.10508	0.269124	ADHD	Skin_Not_Sun_Exposed_Suprapubic	fetal
Skeletal muscle cell	1.07952	0.280356	ADHD	Skin_Not_Sun_Exposed_Suprapubic	fetal
Erythroid cell	1.03145	0.30233	ADHD	Skin_Not_Sun_Exposed_Suprapubic	fetal
Macrophage	0.772893	0.439585	ADHD	Skin_Not_Sun_Exposed_Suprapubic	fetal
Keratinocyte	-0.730415	0.465136	ADHD	Skin_Not_Sun_Exposed_Suprapubic	fetal
Mesenchymal cell	-0.720182	0.471413	ADHD	Skin_Not_Sun_Exposed_Suprapubic	fetal
Osteoblast	-0.488632	0.625102	ADHD	Skin_Not_Sun_Exposed_Suprapubic	fetal
Smooth muscle cell	3.92114	8.81305e-05	ADHD	Skin_Sun_Exposed_Lower_leg	fetal
Endothelial cell	-3.13699	0.00170692	ADHD	Skin_Sun_Exposed_Lower_leg	fetal
Mesenchymal cell	-2.34876	0.0188362	ADHD	Skin_Sun_Exposed_Lower_leg	fetal
Melanocyte	-2.03426	0.041925	ADHD	Skin_Sun_Exposed_Lower_leg	fetal
Erythroid cell	-2.01829	0.0435615	ADHD	Skin_Sun_Exposed_Lower_leg	fetal
Proliferating cell	-1.18652	0.235416	ADHD	Skin_Sun_Exposed_Lower_leg	fetal
Osteoblast	-1.10888	0.267482	ADHD	Skin_Sun_Exposed_Lower_leg	fetal
Neutrophil	0.917726	0.358763	ADHD	Skin_Sun_Exposed_Lower_leg	fetal
Skeletal muscle cell	0.810218	0.417815	ADHD	Skin_Sun_Exposed_Lower_leg	fetal
Mast cell	0.776409	0.437507	ADHD	Skin_Sun_Exposed_Lower_leg	fetal
Keratinocyte	0.289848	0.771932	ADHD	Skin_Sun_Exposed_Lower_leg	fetal
Fibroblast	0.228654	0.819138	ADHD	Skin_Sun_Exposed_Lower_leg	fetal
Macrophage	0.173467	0.862284	ADHD	Skin_Sun_Exposed_Lower_leg	fetal
Stromal cell	-2.48612	0.0129144	ADs	Brain_Amygdala	fetal
Oligodendrocyte	-2.37916	0.0173522	ADs	Brain_Amygdala	fetal
Astrocyte	2.09762	0.0359391	ADs	Brain_Amygdala	fetal
Microglia	1.79579	0.0725277	ADs	Brain_Amygdala	fetal
Fibroblast	1.64459	0.100054	ADs	Brain_Amygdala	fetal
Proliferating cell	1.32356	0.185648	ADs	Brain_Amygdala	fetal
Ependymal cell	0.917846	0.3587	ADs	Brain_Amygdala	fetal
Macrophage	0.863073	0.388097	ADs	Brain_Amygdala	fetal
Endothelial cell	-0.642857	0.520317	ADs	Brain_Amygdala	fetal
Neuron	-0.512719	0.608148	ADs	Brain_Amygdala	fetal
Neutrophil	-0.325665	0.744678	ADs	Brain_Amygdala	fetal
Radial glia	-0.313266	0.754079	ADs	Brain_Amygdala	fetal
Purkinje cell	-0.1515	0.879581	ADs	Brain_Amygdala	fetal
Erythroid cell	-0.105856	0.915697	ADs	Brain_Amygdala	fetal
Endothelial cell	1.99396	0.0461565	ADs	Brain_Anterior_cingulate_cortex_BA24	fetal
Erythroid cell	1.8265	0.0677746	ADs	Brain_Anterior_cingulate_cortex_BA24	fetal
Neutrophil	-1.59253	0.111265	ADs	Brain_Anterior_cingulate_cortex_BA24	fetal
Astrocyte	-1.07139	0.283995	ADs	Brain_Anterior_cingulate_cortex_BA24	fetal
Stromal cell	1.00156	0.316559	ADs	Brain_Anterior_cingulate_cortex_BA24	fetal
Ependymal cell	-0.807821	0.419194	ADs	Brain_Anterior_cingulate_cortex_BA24	fetal
Macrophage	-0.733153	0.463465	ADs	Brain_Anterior_cingulate_cortex_BA24	fetal
Microglia	0.64211	0.520802	ADs	Brain_Anterior_cingulate_cortex_BA24	fetal
Fibroblast	-0.623687	0.532833	ADs	Brain_Anterior_cingulate_cortex_BA24	fetal
Radial glia	0.621799	0.534074	ADs	Brain_Anterior_cingulate_cortex_BA24	fetal
Proliferating cell	-0.583797	0.559357	ADs	Brain_Anterior_cingulate_cortex_BA24	fetal
Purkinje cell	-0.543981	0.586455	ADs	Brain_Anterior_cingulate_cortex_BA24	fetal
Oligodendrocyte	0.511774	0.608809	ADs	Brain_Anterior_cingulate_cortex_BA24	fetal
Neuron	-0.132646	0.894473	ADs	Brain_Anterior_cingulate_cortex_BA24	fetal
Microglia	-2.87425	0.00404994	ADs	Brain_Caudate_basal_ganglia	fetal
Fibroblast	-1.75983	0.0784366	ADs	Brain_Caudate_basal_ganglia	fetal
Ependymal cell	1.59525	0.110656	ADs	Brain_Caudate_basal_ganglia	fetal
Proliferating cell	0.978993	0.327583	ADs	Brain_Caudate_basal_ganglia	fetal
Macrophage	0.936537	0.348997	ADs	Brain_Caudate_basal_ganglia	fetal
Stromal cell	0.921673	0.356699	ADs	Brain_Caudate_basal_ganglia	fetal
Neuron	-0.918643	0.358282	ADs	Brain_Caudate_basal_ganglia	fetal
Endothelial cell	0.718709	0.47232	ADs	Brain_Caudate_basal_ganglia	fetal
Neutrophil	-0.581185	0.561116	ADs	Brain_Caudate_basal_ganglia	fetal
Radial glia	-0.505649	0.613103	ADs	Brain_Caudate_basal_ganglia	fetal
Astrocyte	0.422435	0.672707	ADs	Brain_Caudate_basal_ganglia	fetal
Erythroid cell	0.277777	0.781184	ADs	Brain_Caudate_basal_ganglia	fetal
Oligodendrocyte	0.263328	0.792298	ADs	Brain_Caudate_basal_ganglia	fetal
Purkinje cell	0.152855	0.878513	ADs	Brain_Caudate_basal_ganglia	fetal
Microglia	-1.57711	0.114771	ADs	Brain_Cerebellar_Hemisphere	fetal
Fibroblast	1.57041	0.116319	ADs	Brain_Cerebellar_Hemisphere	fetal
Stromal cell	-1.52943	0.126157	ADs	Brain_Cerebellar_Hemisphere	fetal
Macrophage	1.45883	0.144611	ADs	Brain_Cerebellar_Hemisphere	fetal
Neuron	1.31494	0.18853	ADs	Brain_Cerebellar_Hemisphere	fetal
Erythroid cell	-1.27077	0.20381	ADs	Brain_Cerebellar_Hemisphere	fetal
Neutrophil	-1.25469	0.209592	ADs	Brain_Cerebellar_Hemisphere	fetal
Purkinje cell	-1.10233	0.270317	ADs	Brain_Cerebellar_Hemisphere	fetal
Endothelial cell	-0.456997	0.647673	ADs	Brain_Cerebellar_Hemisphere	fetal
Ependymal cell	0.240656	0.809822	ADs	Brain_Cerebellar_Hemisphere	fetal
Oligodendrocyte	-0.201456	0.840342	ADs	Brain_Cerebellar_Hemisphere	fetal
Radial glia	0.197284	0.843605	ADs	Brain_Cerebellar_Hemisphere	fetal
Proliferating cell	0.144052	0.88546	ADs	Brain_Cerebellar_Hemisphere	fetal
Astrocyte	-0.143926	0.885559	ADs	Brain_Cerebellar_Hemisphere	fetal
Macrophage	-2.19564	0.0281174	ADs	Brain_Cerebellum	fetal
Neutrophil	-1.92143	0.0546769	ADs	Brain_Cerebellum	fetal
Endothelial cell	1.26811	0.204758	ADs	Brain_Cerebellum	fetal
Microglia	-1.22992	0.218726	ADs	Brain_Cerebellum	fetal
Purkinje cell	-1.12034	0.262569	ADs	Brain_Cerebellum	fetal
Proliferating cell	0.876715	0.380641	ADs	Brain_Cerebellum	fetal
Neuron	0.689754	0.490349	ADs	Brain_Cerebellum	fetal
Stromal cell	-0.628554	0.529641	ADs	Brain_Cerebellum	fetal
Oligodendrocyte	-0.57739	0.563676	ADs	Brain_Cerebellum	fetal
Radial glia	0.500461	0.616751	ADs	Brain_Cerebellum	fetal
Erythroid cell	-0.435651	0.66309	ADs	Brain_Cerebellum	fetal
Astrocyte	0.163443	0.870169	ADs	Brain_Cerebellum	fetal
Ependymal cell	-0.159935	0.872932	ADs	Brain_Cerebellum	fetal
Fibroblast	0.0553562	0.955855	ADs	Brain_Cerebellum	fetal
Oligodendrocyte	1.30276	0.192658	ADs	Brain_Cortex	fetal
Microglia	-1.23913	0.215297	ADs	Brain_Cortex	fetal
Neuron	-1.14427	0.252511	ADs	Brain_Cortex	fetal
Neutrophil	-0.722351	0.470079	ADs	Brain_Cortex	fetal
Macrophage	0.661072	0.508566	ADs	Brain_Cortex	fetal
Ependymal cell	0.596517	0.55083	ADs	Brain_Cortex	fetal
Proliferating cell	-0.499499	0.617428	ADs	Brain_Cortex	fetal
Erythroid cell	0.39396	0.69361	ADs	Brain_Cortex	fetal
Endothelial cell	0.353142	0.723982	ADs	Brain_Cortex	fetal
Astrocyte	-0.205609	0.837096	ADs	Brain_Cortex	fetal
Purkinje cell	0.156529	0.875616	ADs	Brain_Cortex	fetal
Radial glia	0.138373	0.889945	ADs	Brain_Cortex	fetal
Stromal cell	-0.055066	0.956086	ADs	Brain_Cortex	fetal
Fibroblast	-0.0547362	0.956349	ADs	Brain_Cortex	fetal
Oligodendrocyte	-3.13546	0.00171584	ADs	Brain_Frontal_Cortex_BA9	fetal
Stromal cell	-2.75188	0.00592534	ADs	Brain_Frontal_Cortex_BA9	fetal
Erythroid cell	-2.61672	0.00887786	ADs	Brain_Frontal_Cortex_BA9	fetal
Fibroblast	2.36878	0.0178469	ADs	Brain_Frontal_Cortex_BA9	fetal
Astrocyte	2.23157	0.0256432	ADs	Brain_Frontal_Cortex_BA9	fetal
Proliferating cell	1.93209	0.0533484	ADs	Brain_Frontal_Cortex_BA9	fetal
Endothelial cell	1.76706	0.0772176	ADs	Brain_Frontal_Cortex_BA9	fetal
Microglia	1.42143	0.155191	ADs	Brain_Frontal_Cortex_BA9	fetal
Macrophage	-1.31251	0.189349	ADs	Brain_Frontal_Cortex_BA9	fetal
Neuron	-1.22456	0.220741	ADs	Brain_Frontal_Cortex_BA9	fetal
Purkinje cell	1.13074	0.258164	ADs	Brain_Frontal_Cortex_BA9	fetal
Radial glia	0.914871	0.360259	ADs	Brain_Frontal_Cortex_BA9	fetal
Neutrophil	0.780847	0.434893	ADs	Brain_Frontal_Cortex_BA9	fetal
Ependymal cell	-0.680603	0.496123	ADs	Brain_Frontal_Cortex_BA9	fetal
Microglia	-1.23998	0.214984	ADs	Brain_Hippocampus	fetal
Neutrophil	1.15446	0.248313	ADs	Brain_Hippocampus	fetal
Endothelial cell	0.989699	0.322321	ADs	Brain_Hippocampus	fetal
Proliferating cell	0.541742	0.587996	ADs	Brain_Hippocampus	fetal
Erythroid cell	0.507753	0.611627	ADs	Brain_Hippocampus	fetal
Stromal cell	-0.469423	0.638767	ADs	Brain_Hippocampus	fetal
Neuron	-0.44284	0.657882	ADs	Brain_Hippocampus	fetal
Oligodendrocyte	-0.250481	0.802216	ADs	Brain_Hippocampus	fetal
Astrocyte	0.246232	0.805502	ADs	Brain_Hippocampus	fetal
Macrophage	0.198984	0.842275	ADs	Brain_Hippocampus	fetal
Fibroblast	-0.195902	0.844687	ADs	Brain_Hippocampus	fetal
Ependymal cell	0.144652	0.884985	ADs	Brain_Hippocampus	fetal
Purkinje cell	-0.0978282	0.922069	ADs	Brain_Hippocampus	fetal
Radial glia	-0.0851208	0.932165	ADs	Brain_Hippocampus	fetal
Stromal cell	-1.37257	0.169887	ADs	Brain_Hypothalamus	fetal
Macrophage	1.32954	0.18367	ADs	Brain_Hypothalamus	fetal
Microglia	-1.31823	0.187425	ADs	Brain_Hypothalamus	fetal
Neuron	1.05116	0.293186	ADs	Brain_Hypothalamus	fetal
Astrocyte	-0.927493	0.35367	ADs	Brain_Hypothalamus	fetal
Fibroblast	0.872206	0.383096	ADs	Brain_Hypothalamus	fetal
Purkinje cell	-0.859913	0.389837	ADs	Brain_Hypothalamus	fetal
Neutrophil	0.544646	0.585997	ADs	Brain_Hypothalamus	fetal
Proliferating cell	0.470039	0.638327	ADs	Brain_Hypothalamus	fetal
Endothelial cell	-0.332097	0.739816	ADs	Brain_Hypothalamus	fetal
Ependymal cell	0.244647	0.806729	ADs	Brain_Hypothalamus	fetal
Radial glia	-0.157022	0.875228	ADs	Brain_Hypothalamus	fetal
Oligodendrocyte	-0.101254	0.919349	ADs	Brain_Hypothalamus	fetal
Erythroid cell	-0.0141659	0.988698	ADs	Brain_Hypothalamus	fetal
Endothelial cell	1.70145	0.0888592	ADs	Brain_Nucleus_accumbens_basal_ganglia	fetal
Radial glia	1.65874	0.0971691	ADs	Brain_Nucleus_accumbens_basal_ganglia	fetal
Astrocyte	-1.60523	0.108444	ADs	Brain_Nucleus_accumbens_basal_ganglia	fetal
Neuron	-1.50458	0.132431	ADs	Brain_Nucleus_accumbens_basal_ganglia	fetal
Purkinje cell	1.4495	0.147197	ADs	Brain_Nucleus_accumbens_basal_ganglia	fetal
Oligodendrocyte	-1.33878	0.180643	ADs	Brain_Nucleus_accumbens_basal_ganglia	fetal
Fibroblast	-0.857036	0.391425	ADs	Brain_Nucleus_accumbens_basal_ganglia	fetal
Microglia	-0.701746	0.482838	ADs	Brain_Nucleus_accumbens_basal_ganglia	fetal
Ependymal cell	0.512035	0.608627	ADs	Brain_Nucleus_accumbens_basal_ganglia	fetal
Macrophage	-0.501102	0.616299	ADs	Brain_Nucleus_accumbens_basal_ganglia	fetal
Erythroid cell	-0.426587	0.66968	ADs	Brain_Nucleus_accumbens_basal_ganglia	fetal
Stromal cell	0.368858	0.712234	ADs	Brain_Nucleus_accumbens_basal_ganglia	fetal
Proliferating cell	-0.189557	0.849656	ADs	Brain_Nucleus_accumbens_basal_ganglia	fetal
Neutrophil	0.0386059	0.969205	ADs	Brain_Nucleus_accumbens_basal_ganglia	fetal
Neutrophil	1.61348	0.106641	ADs	Brain_Putamen_basal_ganglia	fetal
Ependymal cell	-1.22496	0.220591	ADs	Brain_Putamen_basal_ganglia	fetal
Microglia	-1.03628	0.300072	ADs	Brain_Putamen_basal_ganglia	fetal
Endothelial cell	0.741779	0.458221	ADs	Brain_Putamen_basal_ganglia	fetal
Stromal cell	0.659905	0.509315	ADs	Brain_Putamen_basal_ganglia	fetal
Fibroblast	-0.650999	0.515047	ADs	Brain_Putamen_basal_ganglia	fetal
Erythroid cell	-0.403755	0.686393	ADs	Brain_Putamen_basal_ganglia	fetal
Astrocyte	-0.381831	0.702586	ADs	Brain_Putamen_basal_ganglia	fetal
Purkinje cell	-0.215008	0.829761	ADs	Brain_Putamen_basal_ganglia	fetal
Macrophage	0.181189	0.856219	ADs	Brain_Putamen_basal_ganglia	fetal
Oligodendrocyte	0.165273	0.868729	ADs	Brain_Putamen_basal_ganglia	fetal
Proliferating cell	-0.136316	0.891571	ADs	Brain_Putamen_basal_ganglia	fetal
Radial glia	0.089163	0.928952	ADs	Brain_Putamen_basal_ganglia	fetal
Neuron	-0.00927478	0.9926	ADs	Brain_Putamen_basal_ganglia	fetal
Oligodendrocyte	-1.89564	0.0580079	ADs	Brain_Spinal_cord_cervical_c-1	fetal
Fibroblast	1.73263	0.0831609	ADs	Brain_Spinal_cord_cervical_c-1	fetal
Erythroid cell	-1.26366	0.206353	ADs	Brain_Spinal_cord_cervical_c-1	fetal
Stromal cell	-1.18515	0.23596	ADs	Brain_Spinal_cord_cervical_c-1	fetal
Macrophage	-0.585509	0.558205	ADs	Brain_Spinal_cord_cervical_c-1	fetal
Endothelial cell	-0.568649	0.569595	ADs	Brain_Spinal_cord_cervical_c-1	fetal
Microglia	0.556296	0.578008	ADs	Brain_Spinal_cord_cervical_c-1	fetal
Ependymal cell	-0.553362	0.580015	ADs	Brain_Spinal_cord_cervical_c-1	fetal
Neuron	0.534553	0.592959	ADs	Brain_Spinal_cord_cervical_c-1	fetal
Purkinje cell	-0.455395	0.648825	ADs	Brain_Spinal_cord_cervical_c-1	fetal
Radial glia	0.420472	0.674141	ADs	Brain_Spinal_cord_cervical_c-1	fetal
Astrocyte	-0.353895	0.723418	ADs	Brain_Spinal_cord_cervical_c-1	fetal
Neutrophil	0.227224	0.82025	ADs	Brain_Spinal_cord_cervical_c-1	fetal
Proliferating cell	0.120039	0.904452	ADs	Brain_Spinal_cord_cervical_c-1	fetal
Erythroid cell	1.68345	0.092288	ADs	Brain_Substantia_nigra	fetal
Macrophage	1.19751	0.231109	ADs	Brain_Substantia_nigra	fetal
Ependymal cell	-1.13549	0.25617	ADs	Brain_Substantia_nigra	fetal
Microglia	-1.07325	0.283161	ADs	Brain_Substantia_nigra	fetal
Purkinje cell	-0.650557	0.515333	ADs	Brain_Substantia_nigra	fetal
Neuron	0.608632	0.542768	ADs	Brain_Substantia_nigra	fetal
Astrocyte	-0.551362	0.581386	ADs	Brain_Substantia_nigra	fetal
Neutrophil	-0.527604	0.597774	ADs	Brain_Substantia_nigra	fetal
Endothelial cell	0.443658	0.65729	ADs	Brain_Substantia_nigra	fetal
Radial glia	-0.374305	0.708177	ADs	Brain_Substantia_nigra	fetal
Oligodendrocyte	0.35934	0.71934	ADs	Brain_Substantia_nigra	fetal
Stromal cell	0.300592	0.763726	ADs	Brain_Substantia_nigra	fetal
Proliferating cell	0.113902	0.909315	ADs	Brain_Substantia_nigra	fetal
Fibroblast	0.0835387	0.933423	ADs	Brain_Substantia_nigra	fetal
Neutrophil	2.46602	0.0136623	ADs	Skin_Sun_Exposed_Lower_leg	fetal
Osteoblast	-2.30507	0.0211627	ADs	Skin_Sun_Exposed_Lower_leg	fetal
Smooth muscle cell	1.85099	0.0641707	ADs	Skin_Sun_Exposed_Lower_leg	fetal
Endothelial cell	-1.75193	0.0797854	ADs	Skin_Sun_Exposed_Lower_leg	fetal
Skeletal muscle cell	-1.6735	0.0942281	ADs	Skin_Sun_Exposed_Lower_leg	fetal
Erythroid cell	-1.46791	0.14213	ADs	Skin_Sun_Exposed_Lower_leg	fetal
Mast cell	0.709715	0.477881	ADs	Skin_Sun_Exposed_Lower_leg	fetal
Mesenchymal cell	-0.656482	0.511514	ADs	Skin_Sun_Exposed_Lower_leg	fetal
Proliferating cell	0.601622	0.547426	ADs	Skin_Sun_Exposed_Lower_leg	fetal
Melanocyte	-0.584945	0.558585	ADs	Skin_Sun_Exposed_Lower_leg	fetal
Fibroblast	0.396484	0.691748	ADs	Skin_Sun_Exposed_Lower_leg	fetal
Macrophage	0.145178	0.884571	ADs	Skin_Sun_Exposed_Lower_leg	fetal
Keratinocyte	-0.0554733	0.955761	ADs	Skin_Sun_Exposed_Lower_leg	fetal
Neutrophil	3.9916	6.56291e-05	AN	Brain_Amygdala	fetal
Oligodendrocyte	-2.08747	0.036846	AN	Brain_Amygdala	fetal
Purkinje cell	1.3853	0.16596	AN	Brain_Amygdala	fetal
Microglia	-1.12255	0.261628	AN	Brain_Amygdala	fetal
Radial glia	1.00914	0.31291	AN	Brain_Amygdala	fetal
Stromal cell	-0.988862	0.322731	AN	Brain_Amygdala	fetal
Ependymal cell	-0.961196	0.336453	AN	Brain_Amygdala	fetal
Endothelial cell	-0.942707	0.345831	AN	Brain_Amygdala	fetal
Neuron	-0.918318	0.358453	AN	Brain_Amygdala	fetal
Fibroblast	0.705462	0.480523	AN	Brain_Amygdala	fetal
Proliferating cell	-0.592066	0.553807	AN	Brain_Amygdala	fetal
Erythroid cell	-0.574494	0.565633	AN	Brain_Amygdala	fetal
Astrocyte	0.392329	0.694815	AN	Brain_Amygdala	fetal
Macrophage	-0.309272	0.757114	AN	Brain_Amygdala	fetal
Fibroblast	-1.89595	0.057966	AN	Brain_Anterior_cingulate_cortex_BA24	fetal
Erythroid cell	1.66343	0.0962272	AN	Brain_Anterior_cingulate_cortex_BA24	fetal
Endothelial cell	1.62233	0.104733	AN	Brain_Anterior_cingulate_cortex_BA24	fetal
Stromal cell	1.39314	0.163578	AN	Brain_Anterior_cingulate_cortex_BA24	fetal
Purkinje cell	-1.07857	0.28078	AN	Brain_Anterior_cingulate_cortex_BA24	fetal
Ependymal cell	-0.905618	0.365138	AN	Brain_Anterior_cingulate_cortex_BA24	fetal
Astrocyte	0.862301	0.388522	AN	Brain_Anterior_cingulate_cortex_BA24	fetal
Macrophage	-0.795746	0.42618	AN	Brain_Anterior_cingulate_cortex_BA24	fetal
Microglia	0.714665	0.474816	AN	Brain_Anterior_cingulate_cortex_BA24	fetal
Proliferating cell	-0.714369	0.474999	AN	Brain_Anterior_cingulate_cortex_BA24	fetal
Radial glia	0.705096	0.48075	AN	Brain_Anterior_cingulate_cortex_BA24	fetal
Oligodendrocyte	-0.675651	0.499262	AN	Brain_Anterior_cingulate_cortex_BA24	fetal
Neuron	0.643023	0.520209	AN	Brain_Anterior_cingulate_cortex_BA24	fetal
Neutrophil	-0.0665056	0.946975	AN	Brain_Anterior_cingulate_cortex_BA24	fetal
Stromal cell	2.48296	0.0130296	AN	Brain_Caudate_basal_ganglia	fetal
Fibroblast	-2.28513	0.0223051	AN	Brain_Caudate_basal_ganglia	fetal
Neuron	-1.81743	0.0691516	AN	Brain_Caudate_basal_ganglia	fetal
Purkinje cell	1.80485	0.0710988	AN	Brain_Caudate_basal_ganglia	fetal
Microglia	-1.19883	0.230593	AN	Brain_Caudate_basal_ganglia	fetal
Endothelial cell	1.13596	0.255973	AN	Brain_Caudate_basal_ganglia	fetal
Oligodendrocyte	-1.04179	0.297508	AN	Brain_Caudate_basal_ganglia	fetal
Neutrophil	0.975168	0.329477	AN	Brain_Caudate_basal_ganglia	fetal
Astrocyte	0.882319	0.377604	AN	Brain_Caudate_basal_ganglia	fetal
Ependymal cell	-0.802157	0.422462	AN	Brain_Caudate_basal_ganglia	fetal
Erythroid cell	0.615863	0.537985	AN	Brain_Caudate_basal_ganglia	fetal
Proliferating cell	0.198659	0.842529	AN	Brain_Caudate_basal_ganglia	fetal
Radial glia	-0.0315433	0.974836	AN	Brain_Caudate_basal_ganglia	fetal
Macrophage	-0.0308026	0.975427	AN	Brain_Caudate_basal_ganglia	fetal
Ependymal cell	-2.28086	0.0225569	AN	Brain_Cerebellar_Hemisphere	fetal
Oligodendrocyte	-2.23636	0.025328	AN	Brain_Cerebellar_Hemisphere	fetal
Radial glia	1.18024	0.237907	AN	Brain_Cerebellar_Hemisphere	fetal
Proliferating cell	-0.849817	0.395427	AN	Brain_Cerebellar_Hemisphere	fetal
Macrophage	-0.830712	0.406137	AN	Brain_Cerebellar_Hemisphere	fetal
Microglia	0.775505	0.438041	AN	Brain_Cerebellar_Hemisphere	fetal
Stromal cell	0.707728	0.479114	AN	Brain_Cerebellar_Hemisphere	fetal
Neutrophil	0.525056	0.599544	AN	Brain_Cerebellar_Hemisphere	fetal
Endothelial cell	-0.315202	0.752608	AN	Brain_Cerebellar_Hemisphere	fetal
Neuron	0.304449	0.760786	AN	Brain_Cerebellar_Hemisphere	fetal
Purkinje cell	0.280115	0.779389	AN	Brain_Cerebellar_Hemisphere	fetal
Erythroid cell	-0.253708	0.799721	AN	Brain_Cerebellar_Hemisphere	fetal
Astrocyte	-0.15955	0.873235	AN	Brain_Cerebellar_Hemisphere	fetal
Fibroblast	0.134488	0.893017	AN	Brain_Cerebellar_Hemisphere	fetal
Ependymal cell	-3.4633	0.000533595	AN	Brain_Cerebellum	fetal
Radial glia	2.57384	0.0100578	AN	Brain_Cerebellum	fetal
Endothelial cell	1.48542	0.137433	AN	Brain_Cerebellum	fetal
Oligodendrocyte	-1.37051	0.170527	AN	Brain_Cerebellum	fetal
Proliferating cell	-1.17121	0.241516	AN	Brain_Cerebellum	fetal
Neutrophil	1.07593	0.281958	AN	Brain_Cerebellum	fetal
Fibroblast	-0.918725	0.35824	AN	Brain_Cerebellum	fetal
Microglia	-0.891669	0.37257	AN	Brain_Cerebellum	fetal
Stromal cell	0.639509	0.522492	AN	Brain_Cerebellum	fetal
Erythroid cell	-0.627329	0.530444	AN	Brain_Cerebellum	fetal
Neuron	0.403615	0.686496	AN	Brain_Cerebellum	fetal
Astrocyte	0.326172	0.744294	AN	Brain_Cerebellum	fetal
Macrophage	-0.323391	0.746399	AN	Brain_Cerebellum	fetal
Purkinje cell	-0.26735	0.7892	AN	Brain_Cerebellum	fetal
Ependymal cell	-2.3971	0.0165253	AN	Brain_Cortex	fetal
Stromal cell	2.02194	0.0431823	AN	Brain_Cortex	fetal
Neutrophil	1.47244	0.140902	AN	Brain_Cortex	fetal
Macrophage	-1.29947	0.193783	AN	Brain_Cortex	fetal
Fibroblast	-1.04716	0.295024	AN	Brain_Cortex	fetal
Endothelial cell	0.90299	0.366531	AN	Brain_Cortex	fetal
Oligodendrocyte	-0.900614	0.367793	AN	Brain_Cortex	fetal
Purkinje cell	0.628488	0.529684	AN	Brain_Cortex	fetal
Microglia	-0.386982	0.698769	AN	Brain_Cortex	fetal
Proliferating cell	-0.377914	0.705494	AN	Brain_Cortex	fetal
Neuron	0.303192	0.761743	AN	Brain_Cortex	fetal
Astrocyte	0.265337	0.79075	AN	Brain_Cortex	fetal
Radial glia	0.205383	0.837273	AN	Brain_Cortex	fetal
Erythroid cell	-0.0380089	0.969681	AN	Brain_Cortex	fetal
Astrocyte	-1.39319	0.163561	AN	Brain_Frontal_Cortex_BA9	fetal
Radial glia	1.37479	0.169195	AN	Brain_Frontal_Cortex_BA9	fetal
Ependymal cell	-1.2644	0.206087	AN	Brain_Frontal_Cortex_BA9	fetal
Neutrophil	-1.22585	0.220256	AN	Brain_Frontal_Cortex_BA9	fetal
Erythroid cell	0.911998	0.36177	AN	Brain_Frontal_Cortex_BA9	fetal
Stromal cell	0.838593	0.401698	AN	Brain_Frontal_Cortex_BA9	fetal
Macrophage	-0.829739	0.406686	AN	Brain_Frontal_Cortex_BA9	fetal
Purkinje cell	0.754662	0.450452	AN	Brain_Frontal_Cortex_BA9	fetal
Microglia	0.741815	0.4582	AN	Brain_Frontal_Cortex_BA9	fetal
Oligodendrocyte	-0.72508	0.468403	AN	Brain_Frontal_Cortex_BA9	fetal
Proliferating cell	-0.482835	0.629213	AN	Brain_Frontal_Cortex_BA9	fetal
Neuron	-0.397192	0.691226	AN	Brain_Frontal_Cortex_BA9	fetal
Endothelial cell	-0.34804	0.72781	AN	Brain_Frontal_Cortex_BA9	fetal
Fibroblast	0.0866705	0.930933	AN	Brain_Frontal_Cortex_BA9	fetal
Ependymal cell	-2.095	0.0361712	AN	Brain_Hippocampus	fetal
Erythroid cell	1.91	0.0561337	AN	Brain_Hippocampus	fetal
Fibroblast	-1.72643	0.0842694	AN	Brain_Hippocampus	fetal
Macrophage	-1.64915	0.099117	AN	Brain_Hippocampus	fetal
Radial glia	1.59721	0.110218	AN	Brain_Hippocampus	fetal
Endothelial cell	1.57547	0.115149	AN	Brain_Hippocampus	fetal
Stromal cell	1.24386	0.213551	AN	Brain_Hippocampus	fetal
Oligodendrocyte	-1.14268	0.253173	AN	Brain_Hippocampus	fetal
Neuron	-1.10266	0.270176	AN	Brain_Hippocampus	fetal
Purkinje cell	0.914098	0.360665	AN	Brain_Hippocampus	fetal
Microglia	0.798482	0.424591	AN	Brain_Hippocampus	fetal
Proliferating cell	-0.726439	0.46757	AN	Brain_Hippocampus	fetal
Astrocyte	-0.650812	0.515168	AN	Brain_Hippocampus	fetal
Neutrophil	0.450092	0.652644	AN	Brain_Hippocampus	fetal
Ependymal cell	-2.93409	0.00334528	AN	Brain_Hypothalamus	fetal
Microglia	2.03279	0.042074	AN	Brain_Hypothalamus	fetal
Macrophage	-1.81388	0.0696963	AN	Brain_Hypothalamus	fetal
Fibroblast	-1.51448	0.129904	AN	Brain_Hypothalamus	fetal
Stromal cell	1.48723	0.136954	AN	Brain_Hypothalamus	fetal
Radial glia	1.38058	0.167409	AN	Brain_Hypothalamus	fetal
Proliferating cell	-1.29487	0.195363	AN	Brain_Hypothalamus	fetal
Oligodendrocyte	-0.982987	0.325614	AN	Brain_Hypothalamus	fetal
Erythroid cell	-0.92228	0.356382	AN	Brain_Hypothalamus	fetal
Endothelial cell	0.391005	0.695793	AN	Brain_Hypothalamus	fetal
Neutrophil	-0.348451	0.727502	AN	Brain_Hypothalamus	fetal
Astrocyte	0.2814	0.778403	AN	Brain_Hypothalamus	fetal
Purkinje cell	-0.0625693	0.95011	AN	Brain_Hypothalamus	fetal
Neuron	0.0455164	0.963696	AN	Brain_Hypothalamus	fetal
Ependymal cell	-2.09247	0.0363968	AN	Brain_Nucleus_accumbens_basal_ganglia	fetal
Stromal cell	1.90425	0.056878	AN	Brain_Nucleus_accumbens_basal_ganglia	fetal
Erythroid cell	1.40333	0.160517	AN	Brain_Nucleus_accumbens_basal_ganglia	fetal
Oligodendrocyte	-1.35949	0.173991	AN	Brain_Nucleus_accumbens_basal_ganglia	fetal
Neuron	-1.22455	0.220745	AN	Brain_Nucleus_accumbens_basal_ganglia	fetal
Proliferating cell	1.0168	0.309251	AN	Brain_Nucleus_accumbens_basal_ganglia	fetal
Radial glia	-0.896674	0.369893	AN	Brain_Nucleus_accumbens_basal_ganglia	fetal
Purkinje cell	0.868553	0.385092	AN	Brain_Nucleus_accumbens_basal_ganglia	fetal
Astrocyte	0.59343	0.552894	AN	Brain_Nucleus_accumbens_basal_ganglia	fetal
Macrophage	-0.423249	0.672113	AN	Brain_Nucleus_accumbens_basal_ganglia	fetal
Fibroblast	-0.406676	0.684246	AN	Brain_Nucleus_accumbens_basal_ganglia	fetal
Endothelial cell	0.283958	0.776443	AN	Brain_Nucleus_accumbens_basal_ganglia	fetal
Neutrophil	0.20149	0.840315	AN	Brain_Nucleus_accumbens_basal_ganglia	fetal
Microglia	-0.102045	0.918721	AN	Brain_Nucleus_accumbens_basal_ganglia	fetal
Ependymal cell	-2.71617	0.00660429	AN	Brain_Putamen_basal_ganglia	fetal
Stromal cell	2.28165	0.0225099	AN	Brain_Putamen_basal_ganglia	fetal
Microglia	1.74012	0.0818385	AN	Brain_Putamen_basal_ganglia	fetal
Fibroblast	-1.55975	0.118819	AN	Brain_Putamen_basal_ganglia	fetal
Endothelial cell	1.43942	0.15003	AN	Brain_Putamen_basal_ganglia	fetal
Macrophage	-1.31645	0.188022	AN	Brain_Putamen_basal_ganglia	fetal
Proliferating cell	-1.26011	0.207631	AN	Brain_Putamen_basal_ganglia	fetal
Radial glia	1.10328	0.269907	AN	Brain_Putamen_basal_ganglia	fetal
Oligodendrocyte	-1.06322	0.287684	AN	Brain_Putamen_basal_ganglia	fetal
Neuron	-0.623671	0.532843	AN	Brain_Putamen_basal_ganglia	fetal
Astrocyte	0.5566	0.577801	AN	Brain_Putamen_basal_ganglia	fetal
Neutrophil	0.382574	0.702036	AN	Brain_Putamen_basal_ganglia	fetal
Purkinje cell	0.371376	0.710357	AN	Brain_Putamen_basal_ganglia	fetal
Erythroid cell	0.260741	0.794292	AN	Brain_Putamen_basal_ganglia	fetal
Ependymal cell	-2.96494	0.00302738	AN	Brain_Spinal_cord_cervical_c-1	fetal
Stromal cell	2.75685	0.0058361	AN	Brain_Spinal_cord_cervical_c-1	fetal
Neuron	-2.16527	0.0303668	AN	Brain_Spinal_cord_cervical_c-1	fetal
Purkinje cell	1.50368	0.132664	AN	Brain_Spinal_cord_cervical_c-1	fetal
Neutrophil	-1.15707	0.247245	AN	Brain_Spinal_cord_cervical_c-1	fetal
Macrophage	-1.13535	0.256227	AN	Brain_Spinal_cord_cervical_c-1	fetal
Endothelial cell	1.11374	0.265391	AN	Brain_Spinal_cord_cervical_c-1	fetal
Radial glia	1.08321	0.278716	AN	Brain_Spinal_cord_cervical_c-1	fetal
Fibroblast	-1.05799	0.29006	AN	Brain_Spinal_cord_cervical_c-1	fetal
Microglia	1.0287	0.303619	AN	Brain_Spinal_cord_cervical_c-1	fetal
Proliferating cell	-0.435435	0.663247	AN	Brain_Spinal_cord_cervical_c-1	fetal
Erythroid cell	-0.408276	0.683071	AN	Brain_Spinal_cord_cervical_c-1	fetal
Oligodendrocyte	-0.353931	0.723391	AN	Brain_Spinal_cord_cervical_c-1	fetal
Astrocyte	0.297836	0.765828	AN	Brain_Spinal_cord_cervical_c-1	fetal
Oligodendrocyte	-1.98133	0.0475547	AN	Brain_Substantia_nigra	fetal
Erythroid cell	1.46655	0.142498	AN	Brain_Substantia_nigra	fetal
Purkinje cell	0.999226	0.317685	AN	Brain_Substantia_nigra	fetal
Neutrophil	0.947071	0.343603	AN	Brain_Substantia_nigra	fetal
Endothelial cell	-0.920721	0.357196	AN	Brain_Substantia_nigra	fetal
Radial glia	0.761142	0.446572	AN	Brain_Substantia_nigra	fetal
Proliferating cell	-0.753514	0.451141	AN	Brain_Substantia_nigra	fetal
Astrocyte	0.718052	0.472725	AN	Brain_Substantia_nigra	fetal
Neuron	-0.634968	0.525449	AN	Brain_Substantia_nigra	fetal
Stromal cell	0.570617	0.568259	AN	Brain_Substantia_nigra	fetal
Ependymal cell	-0.488832	0.624961	AN	Brain_Substantia_nigra	fetal
Fibroblast	0.473262	0.636027	AN	Brain_Substantia_nigra	fetal
Macrophage	0.42489	0.670917	AN	Brain_Substantia_nigra	fetal
Microglia	0.0548073	0.956292	AN	Brain_Substantia_nigra	fetal
Endothelial cell	3.15378	0.00161172	AN	Skin_Not_Sun_Exposed_Suprapubic	fetal
Macrophage	-2.39451	0.0166424	AN	Skin_Not_Sun_Exposed_Suprapubic	fetal
Proliferating cell	2.16453	0.0304235	AN	Skin_Not_Sun_Exposed_Suprapubic	fetal
Skeletal muscle cell	2.06252	0.0391587	AN	Skin_Not_Sun_Exposed_Suprapubic	fetal
Smooth muscle cell	-1.5625	0.118171	AN	Skin_Not_Sun_Exposed_Suprapubic	fetal
Osteoblast	-1.20983	0.226346	AN	Skin_Not_Sun_Exposed_Suprapubic	fetal
Mast cell	1.20737	0.227289	AN	Skin_Not_Sun_Exposed_Suprapubic	fetal
Keratinocyte	-1.11082	0.266644	AN	Skin_Not_Sun_Exposed_Suprapubic	fetal
Melanocyte	-0.783026	0.433612	AN	Skin_Not_Sun_Exposed_Suprapubic	fetal
Erythroid cell	0.440665	0.659456	AN	Skin_Not_Sun_Exposed_Suprapubic	fetal
Fibroblast	-0.389042	0.697245	AN	Skin_Not_Sun_Exposed_Suprapubic	fetal
Mesenchymal cell	-0.148995	0.881557	AN	Skin_Not_Sun_Exposed_Suprapubic	fetal
Neutrophil	0.00757582	0.993955	AN	Skin_Not_Sun_Exposed_Suprapubic	fetal
Osteoblast	-4.68436	2.80832e-06	AN	Skin_Sun_Exposed_Lower_leg	fetal
Proliferating cell	3.9059	9.38762e-05	AN	Skin_Sun_Exposed_Lower_leg	fetal
Endothelial cell	3.12065	0.00180452	AN	Skin_Sun_Exposed_Lower_leg	fetal
Smooth muscle cell	-2.97503	0.00292963	AN	Skin_Sun_Exposed_Lower_leg	fetal
Mesenchymal cell	2.59777	0.00938314	AN	Skin_Sun_Exposed_Lower_leg	fetal
Skeletal muscle cell	2.58075	0.00985864	AN	Skin_Sun_Exposed_Lower_leg	fetal
Macrophage	-2.2674	0.0233656	AN	Skin_Sun_Exposed_Lower_leg	fetal
Melanocyte	-1.3624	0.173072	AN	Skin_Sun_Exposed_Lower_leg	fetal
Mast cell	1.28307	0.199467	AN	Skin_Sun_Exposed_Lower_leg	fetal
Keratinocyte	-0.959249	0.337433	AN	Skin_Sun_Exposed_Lower_leg	fetal
Fibroblast	-0.784761	0.432594	AN	Skin_Sun_Exposed_Lower_leg	fetal
Erythroid cell	-0.0879398	0.929925	AN	Skin_Sun_Exposed_Lower_leg	fetal
Neutrophil	0.035204	0.971917	AN	Skin_Sun_Exposed_Lower_leg	fetal
Oligodendrocyte	-2.96276	0.00304897	ASD	Brain_Amygdala	fetal
Radial glia	2.53788	0.0111526	ASD	Brain_Amygdala	fetal
Neutrophil	2.13463	0.0327915	ASD	Brain_Amygdala	fetal
Proliferating cell	-1.99241	0.0463266	ASD	Brain_Amygdala	fetal
Purkinje cell	1.65856	0.0972047	ASD	Brain_Amygdala	fetal
Microglia	-0.916262	0.35953	ASD	Brain_Amygdala	fetal
Stromal cell	-0.878408	0.379722	ASD	Brain_Amygdala	fetal
Neuron	-0.84468	0.39829	ASD	Brain_Amygdala	fetal
Fibroblast	-0.285245	0.775456	ASD	Brain_Amygdala	fetal
Ependymal cell	-0.230547	0.817667	ASD	Brain_Amygdala	fetal
Macrophage	-0.192726	0.847174	ASD	Brain_Amygdala	fetal
Astrocyte	-0.175544	0.860652	ASD	Brain_Amygdala	fetal
Erythroid cell	0.167519	0.866961	ASD	Brain_Amygdala	fetal
Endothelial cell	-0.114794	0.908608	ASD	Brain_Amygdala	fetal
Oligodendrocyte	-2.61087	0.00903132	ASD	Brain_Anterior_cingulate_cortex_BA24	fetal
Radial glia	1.79632	0.0724444	ASD	Brain_Anterior_cingulate_cortex_BA24	fetal
Erythroid cell	1.49731	0.134312	ASD	Brain_Anterior_cingulate_cortex_BA24	fetal
Proliferating cell	-1.03007	0.302978	ASD	Brain_Anterior_cingulate_cortex_BA24	fetal
Macrophage	-0.963389	0.335352	ASD	Brain_Anterior_cingulate_cortex_BA24	fetal
Microglia	0.940374	0.347026	ASD	Brain_Anterior_cingulate_cortex_BA24	fetal
Endothelial cell	0.794112	0.42713	ASD	Brain_Anterior_cingulate_cortex_BA24	fetal
Ependymal cell	-0.770056	0.441267	ASD	Brain_Anterior_cingulate_cortex_BA24	fetal
Neutrophil	0.761055	0.446624	ASD	Brain_Anterior_cingulate_cortex_BA24	fetal
Astrocyte	0.716871	0.473454	ASD	Brain_Anterior_cingulate_cortex_BA24	fetal
Purkinje cell	0.587292	0.557008	ASD	Brain_Anterior_cingulate_cortex_BA24	fetal
Neuron	-0.507948	0.61149	ASD	Brain_Anterior_cingulate_cortex_BA24	fetal
Stromal cell	0.39924	0.689716	ASD	Brain_Anterior_cingulate_cortex_BA24	fetal
Fibroblast	-0.0207887	0.983414	ASD	Brain_Anterior_cingulate_cortex_BA24	fetal
Astrocyte	2.35022	0.0187622	ASD	Brain_Caudate_basal_ganglia	fetal
Erythroid cell	1.97998	0.0477052	ASD	Brain_Caudate_basal_ganglia	fetal
Endothelial cell	1.80819	0.0705763	ASD	Brain_Caudate_basal_ganglia	fetal
Fibroblast	-1.7259	0.0843655	ASD	Brain_Caudate_basal_ganglia	fetal
Radial glia	-1.67624	0.0936902	ASD	Brain_Caudate_basal_ganglia	fetal
Neuron	-1.36895	0.171015	ASD	Brain_Caudate_basal_ganglia	fetal
Oligodendrocyte	-1.26965	0.204209	ASD	Brain_Caudate_basal_ganglia	fetal
Stromal cell	1.21765	0.223359	ASD	Brain_Caudate_basal_ganglia	fetal
Macrophage	-1.063	0.287782	ASD	Brain_Caudate_basal_ganglia	fetal
Proliferating cell	1.03924	0.298694	ASD	Brain_Caudate_basal_ganglia	fetal
Neutrophil	0.821789	0.411197	ASD	Brain_Caudate_basal_ganglia	fetal
Microglia	0.365533	0.714714	ASD	Brain_Caudate_basal_ganglia	fetal
Purkinje cell	0.256467	0.797591	ASD	Brain_Caudate_basal_ganglia	fetal
Ependymal cell	-0.207995	0.835233	ASD	Brain_Caudate_basal_ganglia	fetal
Neutrophil	2.75676	0.00583764	ASD	Brain_Cerebellar_Hemisphere	fetal
Oligodendrocyte	-2.47568	0.0132983	ASD	Brain_Cerebellar_Hemisphere	fetal
Ependymal cell	1.2259	0.220237	ASD	Brain_Cerebellar_Hemisphere	fetal
Erythroid cell	-1.11528	0.264731	ASD	Brain_Cerebellar_Hemisphere	fetal
Endothelial cell	1.05393	0.291917	ASD	Brain_Cerebellar_Hemisphere	fetal
Astrocyte	1.02333	0.306153	ASD	Brain_Cerebellar_Hemisphere	fetal
Radial glia	-0.314178	0.753386	ASD	Brain_Cerebellar_Hemisphere	fetal
Stromal cell	-0.3066	0.759148	ASD	Brain_Cerebellar_Hemisphere	fetal
Microglia	-0.269554	0.787503	ASD	Brain_Cerebellar_Hemisphere	fetal
Macrophage	0.121602	0.903214	ASD	Brain_Cerebellar_Hemisphere	fetal
Neuron	0.115716	0.907878	ASD	Brain_Cerebellar_Hemisphere	fetal
Purkinje cell	-0.112239	0.910634	ASD	Brain_Cerebellar_Hemisphere	fetal
Proliferating cell	0.0881294	0.929774	ASD	Brain_Cerebellar_Hemisphere	fetal
Fibroblast	0.00481387	0.996159	ASD	Brain_Cerebellar_Hemisphere	fetal
Endothelial cell	2.94321	0.00324828	ASD	Brain_Cerebellum	fetal
Fibroblast	-2.25665	0.02403	ASD	Brain_Cerebellum	fetal
Astrocyte	1.92654	0.0540375	ASD	Brain_Cerebellum	fetal
Neutrophil	1.88097	0.0599765	ASD	Brain_Cerebellum	fetal
Macrophage	-1.33463	0.181999	ASD	Brain_Cerebellum	fetal
Purkinje cell	-1.26265	0.206716	ASD	Brain_Cerebellum	fetal
Radial glia	-1.17856	0.238575	ASD	Brain_Cerebellum	fetal
Erythroid cell	1.16387	0.244477	ASD	Brain_Cerebellum	fetal
Stromal cell	0.775104	0.438278	ASD	Brain_Cerebellum	fetal
Ependymal cell	0.404238	0.686038	ASD	Brain_Cerebellum	fetal
Proliferating cell	0.383313	0.701488	ASD	Brain_Cerebellum	fetal
Oligodendrocyte	0.192761	0.847147	ASD	Brain_Cerebellum	fetal
Microglia	0.172965	0.862679	ASD	Brain_Cerebellum	fetal
Neuron	-0.15203	0.879164	ASD	Brain_Cerebellum	fetal
Oligodendrocyte	-2.63495	0.00841488	ASD	Brain_Cortex	fetal
Astrocyte	2.01858	0.043531	ASD	Brain_Cortex	fetal
Ependymal cell	-1.96962	0.0488824	ASD	Brain_Cortex	fetal
Macrophage	-1.8298	0.0672798	ASD	Brain_Cortex	fetal
Stromal cell	1.37157	0.170198	ASD	Brain_Cortex	fetal
Microglia	1.33757	0.181037	ASD	Brain_Cortex	fetal
Endothelial cell	1.27013	0.204037	ASD	Brain_Cortex	fetal
Fibroblast	-1.1586	0.24662	ASD	Brain_Cortex	fetal
Erythroid cell	-0.887868	0.374612	ASD	Brain_Cortex	fetal
Proliferating cell	0.818249	0.413215	ASD	Brain_Cortex	fetal
Neutrophil	0.75465	0.450459	ASD	Brain_Cortex	fetal
Neuron	0.349756	0.726522	ASD	Brain_Cortex	fetal
Purkinje cell	-0.145771	0.884103	ASD	Brain_Cortex	fetal
Radial glia	0.0324601	0.974105	ASD	Brain_Cortex	fetal
Radial glia	1.91904	0.0549797	ASD	Brain_Frontal_Cortex_BA9	fetal
Proliferating cell	-1.77201	0.0763923	ASD	Brain_Frontal_Cortex_BA9	fetal
Fibroblast	1.72929	0.083758	ASD	Brain_Frontal_Cortex_BA9	fetal
Microglia	1.57375	0.115546	ASD	Brain_Frontal_Cortex_BA9	fetal
Neuron	1.50358	0.132689	ASD	Brain_Frontal_Cortex_BA9	fetal
Macrophage	-1.40267	0.160715	ASD	Brain_Frontal_Cortex_BA9	fetal
Oligodendrocyte	-1.35808	0.174438	ASD	Brain_Frontal_Cortex_BA9	fetal
Ependymal cell	-1.27613	0.20191	ASD	Brain_Frontal_Cortex_BA9	fetal
Stromal cell	-1.24081	0.214676	ASD	Brain_Frontal_Cortex_BA9	fetal
Erythroid cell	-0.78706	0.431247	ASD	Brain_Frontal_Cortex_BA9	fetal
Purkinje cell	-0.764585	0.444519	ASD	Brain_Frontal_Cortex_BA9	fetal
Endothelial cell	-0.516826	0.605277	ASD	Brain_Frontal_Cortex_BA9	fetal
Neutrophil	0.448718	0.653635	ASD	Brain_Frontal_Cortex_BA9	fetal
Astrocyte	-0.151876	0.879285	ASD	Brain_Frontal_Cortex_BA9	fetal
Astrocyte	2.14475	0.0319727	ASD	Brain_Hippocampus	fetal
Microglia	-1.73997	0.0818645	ASD	Brain_Hippocampus	fetal
Neutrophil	1.22367	0.221077	ASD	Brain_Hippocampus	fetal
Macrophage	1.06687	0.28603	ASD	Brain_Hippocampus	fetal
Ependymal cell	0.957867	0.33813	ASD	Brain_Hippocampus	fetal
Oligodendrocyte	-0.598312	0.549632	ASD	Brain_Hippocampus	fetal
Fibroblast	-0.533323	0.59381	ASD	Brain_Hippocampus	fetal
Proliferating cell	-0.468298	0.639571	ASD	Brain_Hippocampus	fetal
Purkinje cell	-0.401203	0.688271	ASD	Brain_Hippocampus	fetal
Stromal cell	-0.342336	0.732098	ASD	Brain_Hippocampus	fetal
Neuron	0.327684	0.743151	ASD	Brain_Hippocampus	fetal
Endothelial cell	0.217816	0.827573	ASD	Brain_Hippocampus	fetal
Radial glia	-0.0480532	0.961674	ASD	Brain_Hippocampus	fetal
Erythroid cell	0.0475519	0.962073	ASD	Brain_Hippocampus	fetal
Stromal cell	-2.90255	0.0037014	ASD	Brain_Hypothalamus	fetal
Neutrophil	2.89988	0.00373301	ASD	Brain_Hypothalamus	fetal
Fibroblast	2.26193	0.0237017	ASD	Brain_Hypothalamus	fetal
Erythroid cell	-1.68438	0.092109	ASD	Brain_Hypothalamus	fetal
Microglia	-1.42597	0.153876	ASD	Brain_Hypothalamus	fetal
Neuron	1.18461	0.236173	ASD	Brain_Hypothalamus	fetal
Purkinje cell	-1.12827	0.259204	ASD	Brain_Hypothalamus	fetal
Astrocyte	1.02758	0.304145	ASD	Brain_Hypothalamus	fetal
Endothelial cell	0.932669	0.350991	ASD	Brain_Hypothalamus	fetal
Radial glia	-0.66153	0.508272	ASD	Brain_Hypothalamus	fetal
Macrophage	-0.255994	0.797955	ASD	Brain_Hypothalamus	fetal
Ependymal cell	-0.186951	0.851699	ASD	Brain_Hypothalamus	fetal
Proliferating cell	0.176124	0.860196	ASD	Brain_Hypothalamus	fetal
Oligodendrocyte	-0.0915439	0.92706	ASD	Brain_Hypothalamus	fetal
Erythroid cell	2.60419	0.00920928	ASD	Brain_Nucleus_accumbens_basal_ganglia	fetal
Oligodendrocyte	-2.20244	0.0276344	ASD	Brain_Nucleus_accumbens_basal_ganglia	fetal
Astrocyte	2.18709	0.0287359	ASD	Brain_Nucleus_accumbens_basal_ganglia	fetal
Stromal cell	2.01424	0.0439842	ASD	Brain_Nucleus_accumbens_basal_ganglia	fetal
Ependymal cell	-1.89561	0.0580116	ASD	Brain_Nucleus_accumbens_basal_ganglia	fetal
Neuron	-1.62729	0.103675	ASD	Brain_Nucleus_accumbens_basal_ganglia	fetal
Radial glia	-1.45599	0.145395	ASD	Brain_Nucleus_accumbens_basal_ganglia	fetal
Fibroblast	-1.38901	0.164829	ASD	Brain_Nucleus_accumbens_basal_ganglia	fetal
Endothelial cell	1.22002	0.222459	ASD	Brain_Nucleus_accumbens_basal_ganglia	fetal
Proliferating cell	0.808254	0.418944	ASD	Brain_Nucleus_accumbens_basal_ganglia	fetal
Macrophage	-0.708594	0.478577	ASD	Brain_Nucleus_accumbens_basal_ganglia	fetal
Neutrophil	0.631558	0.527676	ASD	Brain_Nucleus_accumbens_basal_ganglia	fetal
Purkinje cell	0.270645	0.786664	ASD	Brain_Nucleus_accumbens_basal_ganglia	fetal
Microglia	0.22887	0.81897	ASD	Brain_Nucleus_accumbens_basal_ganglia	fetal
Purkinje cell	-2.3568	0.0184331	ASD	Brain_Putamen_basal_ganglia	fetal
Neuron	1.98793	0.0468195	ASD	Brain_Putamen_basal_ganglia	fetal
Erythroid cell	-1.95668	0.0503857	ASD	Brain_Putamen_basal_ganglia	fetal
Macrophage	-1.95223	0.0509107	ASD	Brain_Putamen_basal_ganglia	fetal
Microglia	1.86056	0.0628066	ASD	Brain_Putamen_basal_ganglia	fetal
Endothelial cell	1.50978	0.131101	ASD	Brain_Putamen_basal_ganglia	fetal
Fibroblast	0.930179	0.352279	ASD	Brain_Putamen_basal_ganglia	fetal
Stromal cell	-0.701428	0.483036	ASD	Brain_Putamen_basal_ganglia	fetal
Oligodendrocyte	-0.685678	0.492916	ASD	Brain_Putamen_basal_ganglia	fetal
Astrocyte	0.576694	0.564146	ASD	Brain_Putamen_basal_ganglia	fetal
Proliferating cell	-0.500776	0.616529	ASD	Brain_Putamen_basal_ganglia	fetal
Neutrophil	-0.29219	0.770142	ASD	Brain_Putamen_basal_ganglia	fetal
Radial glia	0.280199	0.779325	ASD	Brain_Putamen_basal_ganglia	fetal
Ependymal cell	-0.0859279	0.931524	ASD	Brain_Putamen_basal_ganglia	fetal
Microglia	1.54397	0.122595	ASD	Brain_Spinal_cord_cervical_c-1	fetal
Macrophage	-1.52129	0.128188	ASD	Brain_Spinal_cord_cervical_c-1	fetal
Fibroblast	1.33607	0.181525	ASD	Brain_Spinal_cord_cervical_c-1	fetal
Erythroid cell	-1.24496	0.213147	ASD	Brain_Spinal_cord_cervical_c-1	fetal
Neuron	1.22522	0.220493	ASD	Brain_Spinal_cord_cervical_c-1	fetal
Stromal cell	-1.03576	0.300315	ASD	Brain_Spinal_cord_cervical_c-1	fetal
Neutrophil	0.962595	0.335751	ASD	Brain_Spinal_cord_cervical_c-1	fetal
Endothelial cell	-0.870571	0.383988	ASD	Brain_Spinal_cord_cervical_c-1	fetal
Purkinje cell	-0.736587	0.461374	ASD	Brain_Spinal_cord_cervical_c-1	fetal
Ependymal cell	-0.630944	0.528077	ASD	Brain_Spinal_cord_cervical_c-1	fetal
Oligodendrocyte	-0.558015	0.576834	ASD	Brain_Spinal_cord_cervical_c-1	fetal
Proliferating cell	-0.536871	0.591357	ASD	Brain_Spinal_cord_cervical_c-1	fetal
Radial glia	0.351491	0.72522	ASD	Brain_Spinal_cord_cervical_c-1	fetal
Astrocyte	0.0693996	0.944672	ASD	Brain_Spinal_cord_cervical_c-1	fetal
Microglia	2.77223	0.00556738	ASD	Brain_Substantia_nigra	fetal
Macrophage	-2.72713	0.00638878	ASD	Brain_Substantia_nigra	fetal
Neuron	2.42868	0.015154	ASD	Brain_Substantia_nigra	fetal
Endothelial cell	2.35157	0.0186944	ASD	Brain_Substantia_nigra	fetal
Purkinje cell	-2.15126	0.0314553	ASD	Brain_Substantia_nigra	fetal
Radial glia	-1.47007	0.141543	ASD	Brain_Substantia_nigra	fetal
Oligodendrocyte	1.1699	0.242041	ASD	Brain_Substantia_nigra	fetal
Ependymal cell	1.12352	0.261215	ASD	Brain_Substantia_nigra	fetal
Neutrophil	0.520476	0.602732	ASD	Brain_Substantia_nigra	fetal
Stromal cell	-0.456017	0.648378	ASD	Brain_Substantia_nigra	fetal
Astrocyte	0.454855	0.649214	ASD	Brain_Substantia_nigra	fetal
Proliferating cell	0.259314	0.795393	ASD	Brain_Substantia_nigra	fetal
Fibroblast	-0.231955	0.816573	ASD	Brain_Substantia_nigra	fetal
Erythroid cell	0.127679	0.898403	ASD	Brain_Substantia_nigra	fetal
Osteoblast	1.63832	0.101355	ASD	Skin_Not_Sun_Exposed_Suprapubic	fetal
Fibroblast	-1.53808	0.124028	ASD	Skin_Not_Sun_Exposed_Suprapubic	fetal
Neutrophil	1.30913	0.190489	ASD	Skin_Not_Sun_Exposed_Suprapubic	fetal
Keratinocyte	-0.934742	0.349921	ASD	Skin_Not_Sun_Exposed_Suprapubic	fetal
Proliferating cell	-0.922745	0.35614	ASD	Skin_Not_Sun_Exposed_Suprapubic	fetal
Melanocyte	0.818769	0.412918	ASD	Skin_Not_Sun_Exposed_Suprapubic	fetal
Mesenchymal cell	-0.812928	0.416259	ASD	Skin_Not_Sun_Exposed_Suprapubic	fetal
Smooth muscle cell	-0.675172	0.499566	ASD	Skin_Not_Sun_Exposed_Suprapubic	fetal
Macrophage	-0.436956	0.662143	ASD	Skin_Not_Sun_Exposed_Suprapubic	fetal
Mast cell	0.41798	0.675962	ASD	Skin_Not_Sun_Exposed_Suprapubic	fetal
Erythroid cell	-0.353133	0.723989	ASD	Skin_Not_Sun_Exposed_Suprapubic	fetal
Skeletal muscle cell	0.188074	0.850819	ASD	Skin_Not_Sun_Exposed_Suprapubic	fetal
Endothelial cell	-0.106123	0.915485	ASD	Skin_Not_Sun_Exposed_Suprapubic	fetal
Neutrophil	2.06957	0.0384927	ASD	Skin_Sun_Exposed_Lower_leg	fetal
Skeletal muscle cell	1.16346	0.244645	ASD	Skin_Sun_Exposed_Lower_leg	fetal
Mesenchymal cell	1.13725	0.255435	ASD	Skin_Sun_Exposed_Lower_leg	fetal
Osteoblast	-1.04826	0.294518	ASD	Skin_Sun_Exposed_Lower_leg	fetal
Smooth muscle cell	-0.840476	0.400641	ASD	Skin_Sun_Exposed_Lower_leg	fetal
Keratinocyte	-0.751637	0.452269	ASD	Skin_Sun_Exposed_Lower_leg	fetal
Macrophage	-0.674126	0.500231	ASD	Skin_Sun_Exposed_Lower_leg	fetal
Fibroblast	-0.596497	0.550844	ASD	Skin_Sun_Exposed_Lower_leg	fetal
Proliferating cell	0.511804	0.608788	ASD	Skin_Sun_Exposed_Lower_leg	fetal
Mast cell	0.488922	0.624897	ASD	Skin_Sun_Exposed_Lower_leg	fetal
Erythroid cell	0.450891	0.652068	ASD	Skin_Sun_Exposed_Lower_leg	fetal
Melanocyte	-0.406999	0.684009	ASD	Skin_Sun_Exposed_Lower_leg	fetal
Endothelial cell	0.0082107	0.993449	ASD	Skin_Sun_Exposed_Lower_leg	fetal
Neutrophil	1.68948	0.091128	Asthma	Brain_Amygdala	fetal
Oligodendrocyte	1.5374	0.124195	Asthma	Brain_Amygdala	fetal
Radial glia	-1.47064	0.141388	Asthma	Brain_Amygdala	fetal
Proliferating cell	1.27119	0.20366	Asthma	Brain_Amygdala	fetal
Fibroblast	-0.920906	0.3571	Asthma	Brain_Amygdala	fetal
Neuron	0.907728	0.364022	Asthma	Brain_Amygdala	fetal
Purkinje cell	-0.82326	0.41036	Asthma	Brain_Amygdala	fetal
Ependymal cell	-0.619833	0.535368	Asthma	Brain_Amygdala	fetal
Stromal cell	0.510806	0.609487	Asthma	Brain_Amygdala	fetal
Microglia	0.446879	0.654962	Asthma	Brain_Amygdala	fetal
Astrocyte	0.273168	0.784724	Asthma	Brain_Amygdala	fetal
Endothelial cell	0.215939	0.829035	Asthma	Brain_Amygdala	fetal
Macrophage	0.0485008	0.961317	Asthma	Brain_Amygdala	fetal
Erythroid cell	0.0404528	0.967732	Asthma	Brain_Amygdala	fetal
Neutrophil	-3.33912	0.000840428	Asthma	Brain_Anterior_cingulate_cortex_BA24	fetal
Proliferating cell	3.30412	0.000952758	Asthma	Brain_Anterior_cingulate_cortex_BA24	fetal
Stromal cell	2.43604	0.0148491	Asthma	Brain_Anterior_cingulate_cortex_BA24	fetal
Microglia	1.68786	0.0914379	Asthma	Brain_Anterior_cingulate_cortex_BA24	fetal
Purkinje cell	1.68758	0.0914915	Asthma	Brain_Anterior_cingulate_cortex_BA24	fetal
Radial glia	-1.50922	0.131243	Asthma	Brain_Anterior_cingulate_cortex_BA24	fetal
Macrophage	-1.35949	0.173992	Asthma	Brain_Anterior_cingulate_cortex_BA24	fetal
Neuron	-1.2743	0.202557	Asthma	Brain_Anterior_cingulate_cortex_BA24	fetal
Ependymal cell	0.833675	0.404464	Asthma	Brain_Anterior_cingulate_cortex_BA24	fetal
Oligodendrocyte	-0.393132	0.694222	Asthma	Brain_Anterior_cingulate_cortex_BA24	fetal
Erythroid cell	-0.343987	0.730856	Asthma	Brain_Anterior_cingulate_cortex_BA24	fetal
Endothelial cell	-0.301402	0.763108	Asthma	Brain_Anterior_cingulate_cortex_BA24	fetal
Fibroblast	0.17	0.86501	Asthma	Brain_Anterior_cingulate_cortex_BA24	fetal
Astrocyte	-0.0546565	0.956412	Asthma	Brain_Anterior_cingulate_cortex_BA24	fetal
Oligodendrocyte	3.12831	0.00175813	Asthma	Brain_Caudate_basal_ganglia	fetal
Proliferating cell	-1.94618	0.0516336	Asthma	Brain_Caudate_basal_ganglia	fetal
Ependymal cell	-1.5376	0.124146	Asthma	Brain_Caudate_basal_ganglia	fetal
Neuron	1.50801	0.131552	Asthma	Brain_Caudate_basal_ganglia	fetal
Purkinje cell	-1.29024	0.196969	Asthma	Brain_Caudate_basal_ganglia	fetal
Fibroblast	1.22024	0.222374	Asthma	Brain_Caudate_basal_ganglia	fetal
Stromal cell	-1.12453	0.260789	Asthma	Brain_Caudate_basal_ganglia	fetal
Endothelial cell	-0.978262	0.327945	Asthma	Brain_Caudate_basal_ganglia	fetal
Astrocyte	-0.763078	0.445417	Asthma	Brain_Caudate_basal_ganglia	fetal
Macrophage	0.282764	0.777358	Asthma	Brain_Caudate_basal_ganglia	fetal
Microglia	0.239765	0.810513	Asthma	Brain_Caudate_basal_ganglia	fetal
Neutrophil	-0.169061	0.865748	Asthma	Brain_Caudate_basal_ganglia	fetal
Erythroid cell	0.163837	0.86986	Asthma	Brain_Caudate_basal_ganglia	fetal
Radial glia	0.101152	0.91943	Asthma	Brain_Caudate_basal_ganglia	fetal
Neutrophil	-1.17587	0.239645	Asthma	Brain_Cerebellar_Hemisphere	fetal
Ependymal cell	1.16863	0.242553	Asthma	Brain_Cerebellar_Hemisphere	fetal
Oligodendrocyte	1.1641	0.244385	Asthma	Brain_Cerebellar_Hemisphere	fetal
Proliferating cell	-1.07122	0.284069	Asthma	Brain_Cerebellar_Hemisphere	fetal
Endothelial cell	-1.04511	0.295971	Asthma	Brain_Cerebellar_Hemisphere	fetal
Neuron	0.918885	0.358156	Asthma	Brain_Cerebellar_Hemisphere	fetal
Radial glia	-0.654142	0.51302	Asthma	Brain_Cerebellar_Hemisphere	fetal
Microglia	0.647268	0.517459	Asthma	Brain_Cerebellar_Hemisphere	fetal
Macrophage	-0.516095	0.605788	Asthma	Brain_Cerebellar_Hemisphere	fetal
Astrocyte	0.326736	0.743868	Asthma	Brain_Cerebellar_Hemisphere	fetal
Purkinje cell	-0.303763	0.761309	Asthma	Brain_Cerebellar_Hemisphere	fetal
Fibroblast	0.264871	0.791109	Asthma	Brain_Cerebellar_Hemisphere	fetal
Erythroid cell	0.181408	0.856048	Asthma	Brain_Cerebellar_Hemisphere	fetal
Stromal cell	0.0597731	0.952336	Asthma	Brain_Cerebellar_Hemisphere	fetal
Ependymal cell	-2.03487	0.0418644	Asthma	Brain_Cerebellum	fetal
Proliferating cell	-1.89193	0.0585002	Asthma	Brain_Cerebellum	fetal
Astrocyte	-1.6009	0.109399	Asthma	Brain_Cerebellum	fetal
Neutrophil	-1.20517	0.228137	Asthma	Brain_Cerebellum	fetal
Radial glia	1.18879	0.234521	Asthma	Brain_Cerebellum	fetal
Endothelial cell	-0.874633	0.381773	Asthma	Brain_Cerebellum	fetal
Purkinje cell	0.829628	0.406749	Asthma	Brain_Cerebellum	fetal
Stromal cell	0.740988	0.458701	Asthma	Brain_Cerebellum	fetal
Microglia	0.454186	0.649695	Asthma	Brain_Cerebellum	fetal
Oligodendrocyte	0.408856	0.682645	Asthma	Brain_Cerebellum	fetal
Neuron	0.108404	0.913675	Asthma	Brain_Cerebellum	fetal
Erythroid cell	-0.0881361	0.929769	Asthma	Brain_Cerebellum	fetal
Macrophage	0.0545225	0.956519	Asthma	Brain_Cerebellum	fetal
Fibroblast	0.012592	0.989953	Asthma	Brain_Cerebellum	fetal
Oligodendrocyte	1.78547	0.0741856	Asthma	Brain_Cortex	fetal
Neuron	1.32998	0.183525	Asthma	Brain_Cortex	fetal
Macrophage	1.25821	0.208317	Asthma	Brain_Cortex	fetal
Endothelial cell	-1.08296	0.278828	Asthma	Brain_Cortex	fetal
Purkinje cell	-1.01874	0.308325	Asthma	Brain_Cortex	fetal
Microglia	-0.961795	0.336153	Asthma	Brain_Cortex	fetal
Erythroid cell	0.954067	0.34005	Asthma	Brain_Cortex	fetal
Proliferating cell	-0.88698	0.375089	Asthma	Brain_Cortex	fetal
Fibroblast	0.757801	0.44857	Asthma	Brain_Cortex	fetal
Stromal cell	-0.70964	0.477927	Asthma	Brain_Cortex	fetal
Ependymal cell	0.578564	0.562883	Asthma	Brain_Cortex	fetal
Astrocyte	-0.410536	0.681413	Asthma	Brain_Cortex	fetal
Neutrophil	-0.381394	0.702911	Asthma	Brain_Cortex	fetal
Radial glia	-0.379602	0.704241	Asthma	Brain_Cortex	fetal
Endothelial cell	-1.17472	0.240105	Asthma	Brain_Frontal_Cortex_BA9	fetal
Radial glia	-0.763826	0.444971	Asthma	Brain_Frontal_Cortex_BA9	fetal
Erythroid cell	0.688632	0.491055	Asthma	Brain_Frontal_Cortex_BA9	fetal
Stromal cell	0.578992	0.562595	Asthma	Brain_Frontal_Cortex_BA9	fetal
Astrocyte	0.513904	0.607319	Asthma	Brain_Frontal_Cortex_BA9	fetal
Oligodendrocyte	0.504688	0.613778	Asthma	Brain_Frontal_Cortex_BA9	fetal
Fibroblast	-0.474735	0.634976	Asthma	Brain_Frontal_Cortex_BA9	fetal
Neutrophil	-0.46228	0.643881	Asthma	Brain_Frontal_Cortex_BA9	fetal
Proliferating cell	0.405243	0.685299	Asthma	Brain_Frontal_Cortex_BA9	fetal
Microglia	0.196654	0.844099	Asthma	Brain_Frontal_Cortex_BA9	fetal
Macrophage	-0.131686	0.895233	Asthma	Brain_Frontal_Cortex_BA9	fetal
Ependymal cell	-0.126858	0.899052	Asthma	Brain_Frontal_Cortex_BA9	fetal
Purkinje cell	0.0717251	0.942821	Asthma	Brain_Frontal_Cortex_BA9	fetal
Neuron	-0.00489069	0.996098	Asthma	Brain_Frontal_Cortex_BA9	fetal
Neutrophil	-1.56656	0.117217	Asthma	Brain_Hippocampus	fetal
Neuron	-1.49565	0.134744	Asthma	Brain_Hippocampus	fetal
Proliferating cell	1.35366	0.175846	Asthma	Brain_Hippocampus	fetal
Endothelial cell	-0.932852	0.350897	Asthma	Brain_Hippocampus	fetal
Microglia	-0.784687	0.432637	Asthma	Brain_Hippocampus	fetal
Ependymal cell	-0.781375	0.434582	Asthma	Brain_Hippocampus	fetal
Purkinje cell	0.738836	0.460007	Asthma	Brain_Hippocampus	fetal
Macrophage	0.735488	0.462042	Asthma	Brain_Hippocampus	fetal
Erythroid cell	-0.571846	0.567426	Asthma	Brain_Hippocampus	fetal
Radial glia	0.490889	0.623505	Asthma	Brain_Hippocampus	fetal
Fibroblast	0.226331	0.820944	Asthma	Brain_Hippocampus	fetal
Oligodendrocyte	-0.173568	0.862205	Asthma	Brain_Hippocampus	fetal
Stromal cell	0.0826522	0.934128	Asthma	Brain_Hippocampus	fetal
Astrocyte	0.0076299	0.993912	Asthma	Brain_Hippocampus	fetal
Ependymal cell	-2.09302	0.0363476	Asthma	Brain_Hypothalamus	fetal
Fibroblast	0.837855	0.402112	Asthma	Brain_Hypothalamus	fetal
Erythroid cell	-0.792176	0.428258	Asthma	Brain_Hypothalamus	fetal
Oligodendrocyte	0.729489	0.465703	Asthma	Brain_Hypothalamus	fetal
Proliferating cell	0.695713	0.486608	Asthma	Brain_Hypothalamus	fetal
Microglia	0.663068	0.507287	Asthma	Brain_Hypothalamus	fetal
Astrocyte	0.646679	0.517839	Asthma	Brain_Hypothalamus	fetal
Radial glia	-0.577269	0.563757	Asthma	Brain_Hypothalamus	fetal
Neutrophil	-0.458901	0.646306	Asthma	Brain_Hypothalamus	fetal
Endothelial cell	-0.290032	0.771791	Asthma	Brain_Hypothalamus	fetal
Macrophage	-0.201417	0.840373	Asthma	Brain_Hypothalamus	fetal
Neuron	-0.050259	0.959916	Asthma	Brain_Hypothalamus	fetal
Purkinje cell	0.0123477	0.990148	Asthma	Brain_Hypothalamus	fetal
Stromal cell	-0.000396619	0.999684	Asthma	Brain_Hypothalamus	fetal
Endothelial cell	-2.23409	0.0254771	Asthma	Brain_Nucleus_accumbens_basal_ganglia	fetal
Oligodendrocyte	1.92056	0.0547867	Asthma	Brain_Nucleus_accumbens_basal_ganglia	fetal
Macrophage	1.80142	0.0716372	Asthma	Brain_Nucleus_accumbens_basal_ganglia	fetal
Fibroblast	1.48145	0.138487	Asthma	Brain_Nucleus_accumbens_basal_ganglia	fetal
Microglia	-1.14516	0.252144	Asthma	Brain_Nucleus_accumbens_basal_ganglia	fetal
Purkinje cell	-1.04453	0.296242	Asthma	Brain_Nucleus_accumbens_basal_ganglia	fetal
Ependymal cell	-0.948584	0.342832	Asthma	Brain_Nucleus_accumbens_basal_ganglia	fetal
Stromal cell	-0.737268	0.46096	Asthma	Brain_Nucleus_accumbens_basal_ganglia	fetal
Erythroid cell	0.640796	0.521655	Asthma	Brain_Nucleus_accumbens_basal_ganglia	fetal
Neuron	0.464571	0.642239	Asthma	Brain_Nucleus_accumbens_basal_ganglia	fetal
Radial glia	-0.427944	0.668692	Asthma	Brain_Nucleus_accumbens_basal_ganglia	fetal
Astrocyte	-0.322193	0.747307	Asthma	Brain_Nucleus_accumbens_basal_ganglia	fetal
Proliferating cell	-0.138908	0.889523	Asthma	Brain_Nucleus_accumbens_basal_ganglia	fetal
Neutrophil	0.055982	0.955356	Asthma	Brain_Nucleus_accumbens_basal_ganglia	fetal
Endothelial cell	-1.6595	0.0970159	Asthma	Brain_Putamen_basal_ganglia	fetal
Radial glia	-1.3179	0.187536	Asthma	Brain_Putamen_basal_ganglia	fetal
Macrophage	1.24724	0.212309	Asthma	Brain_Putamen_basal_ganglia	fetal
Oligodendrocyte	0.94448	0.344924	Asthma	Brain_Putamen_basal_ganglia	fetal
Neutrophil	-0.816778	0.414056	Asthma	Brain_Putamen_basal_ganglia	fetal
Fibroblast	0.642353	0.520644	Asthma	Brain_Putamen_basal_ganglia	fetal
Erythroid cell	-0.638517	0.523137	Asthma	Brain_Putamen_basal_ganglia	fetal
Proliferating cell	0.626514	0.530978	Asthma	Brain_Putamen_basal_ganglia	fetal
Neuron	0.433386	0.664735	Asthma	Brain_Putamen_basal_ganglia	fetal
Stromal cell	-0.263065	0.7925	Asthma	Brain_Putamen_basal_ganglia	fetal
Microglia	-0.162883	0.87061	Asthma	Brain_Putamen_basal_ganglia	fetal
Astrocyte	0.105869	0.915687	Asthma	Brain_Putamen_basal_ganglia	fetal
Ependymal cell	0.0902095	0.928121	Asthma	Brain_Putamen_basal_ganglia	fetal
Purkinje cell	-0.0781307	0.937724	Asthma	Brain_Putamen_basal_ganglia	fetal
Stromal cell	-1.74984	0.0801451	Asthma	Brain_Spinal_cord_cervical_c-1	fetal
Fibroblast	1.20445	0.228416	Asthma	Brain_Spinal_cord_cervical_c-1	fetal
Astrocyte	1.11522	0.264755	Asthma	Brain_Spinal_cord_cervical_c-1	fetal
Oligodendrocyte	1.00228	0.31621	Asthma	Brain_Spinal_cord_cervical_c-1	fetal
Radial glia	-0.783322	0.433438	Asthma	Brain_Spinal_cord_cervical_c-1	fetal
Purkinje cell	-0.677851	0.497866	Asthma	Brain_Spinal_cord_cervical_c-1	fetal
Erythroid cell	0.661495	0.508295	Asthma	Brain_Spinal_cord_cervical_c-1	fetal
Endothelial cell	-0.646652	0.517857	Asthma	Brain_Spinal_cord_cervical_c-1	fetal
Proliferating cell	0.619447	0.535622	Asthma	Brain_Spinal_cord_cervical_c-1	fetal
Neuron	0.554255	0.579405	Asthma	Brain_Spinal_cord_cervical_c-1	fetal
Neutrophil	0.275194	0.783167	Asthma	Brain_Spinal_cord_cervical_c-1	fetal
Macrophage	0.173682	0.862115	Asthma	Brain_Spinal_cord_cervical_c-1	fetal
Microglia	-0.0871089	0.930585	Asthma	Brain_Spinal_cord_cervical_c-1	fetal
Ependymal cell	0.0527983	0.957893	Asthma	Brain_Spinal_cord_cervical_c-1	fetal
Erythroid cell	1.9438	0.051919	Asthma	Brain_Substantia_nigra	fetal
Radial glia	-0.972891	0.330607	Asthma	Brain_Substantia_nigra	fetal
Oligodendrocyte	0.920809	0.35715	Asthma	Brain_Substantia_nigra	fetal
Endothelial cell	-0.825095	0.409318	Asthma	Brain_Substantia_nigra	fetal
Proliferating cell	0.819237	0.412651	Asthma	Brain_Substantia_nigra	fetal
Fibroblast	0.685059	0.493306	Asthma	Brain_Substantia_nigra	fetal
Neutrophil	-0.679842	0.496604	Asthma	Brain_Substantia_nigra	fetal
Stromal cell	-0.440161	0.659821	Asthma	Brain_Substantia_nigra	fetal
Ependymal cell	-0.406648	0.684267	Asthma	Brain_Substantia_nigra	fetal
Macrophage	0.381871	0.702557	Asthma	Brain_Substantia_nigra	fetal
Astrocyte	0.313116	0.754192	Asthma	Brain_Substantia_nigra	fetal
Microglia	-0.214473	0.830178	Asthma	Brain_Substantia_nigra	fetal
Purkinje cell	-0.19194	0.847789	Asthma	Brain_Substantia_nigra	fetal
Neuron	0.174054	0.861823	Asthma	Brain_Substantia_nigra	fetal
Proliferating cell	1.83696	0.0662155	Asthma	Skin_Sun_Exposed_Lower_leg	fetal
Smooth muscle cell	-1.79281	0.0730029	Asthma	Skin_Sun_Exposed_Lower_leg	fetal
Mast cell	1.77716	0.0755424	Asthma	Skin_Sun_Exposed_Lower_leg	fetal
Skeletal muscle cell	1.35661	0.174906	Asthma	Skin_Sun_Exposed_Lower_leg	fetal
Keratinocyte	1.33165	0.182976	Asthma	Skin_Sun_Exposed_Lower_leg	fetal
Fibroblast	-1.21758	0.223385	Asthma	Skin_Sun_Exposed_Lower_leg	fetal
Mesenchymal cell	1.18681	0.235304	Asthma	Skin_Sun_Exposed_Lower_leg	fetal
Endothelial cell	1.00932	0.312819	Asthma	Skin_Sun_Exposed_Lower_leg	fetal
Neutrophil	-0.989258	0.322537	Asthma	Skin_Sun_Exposed_Lower_leg	fetal
Osteoblast	-0.894454	0.371079	Asthma	Skin_Sun_Exposed_Lower_leg	fetal
Erythroid cell	0.480654	0.630762	Asthma	Skin_Sun_Exposed_Lower_leg	fetal
Macrophage	-0.409707	0.682021	Asthma	Skin_Sun_Exposed_Lower_leg	fetal
Melanocyte	0.0520809	0.958464	Asthma	Skin_Sun_Exposed_Lower_leg	fetal
Stromal cell	2.6988	0.00695892	BC	Brain_Amygdala	fetal
Oligodendrocyte	2.06461	0.0389601	BC	Brain_Amygdala	fetal
Astrocyte	-1.73118	0.0834195	BC	Brain_Amygdala	fetal
Ependymal cell	-1.40679	0.15949	BC	Brain_Amygdala	fetal
Fibroblast	-1.35711	0.174747	BC	Brain_Amygdala	fetal
Neuron	1.33445	0.182055	BC	Brain_Amygdala	fetal
Macrophage	-0.793487	0.427494	BC	Brain_Amygdala	fetal
Proliferating cell	-0.784249	0.432894	BC	Brain_Amygdala	fetal
Microglia	0.643083	0.52017	BC	Brain_Amygdala	fetal
Endothelial cell	-0.516974	0.605174	BC	Brain_Amygdala	fetal
Radial glia	-0.377621	0.705712	BC	Brain_Amygdala	fetal
Purkinje cell	-0.241841	0.808904	BC	Brain_Amygdala	fetal
Neutrophil	-0.139228	0.88927	BC	Brain_Amygdala	fetal
Erythroid cell	-0.073057	0.941761	BC	Brain_Amygdala	fetal
Astrocyte	4.47536	7.62814e-06	BC	Brain_Anterior_cingulate_cortex_BA24	fetal
Neutrophil	3.44427	0.000572608	BC	Brain_Anterior_cingulate_cortex_BA24	fetal
Proliferating cell	3.34795	0.000814113	BC	Brain_Anterior_cingulate_cortex_BA24	fetal
Radial glia	-3.06867	0.00215014	BC	Brain_Anterior_cingulate_cortex_BA24	fetal
Oligodendrocyte	-2.33114	0.0197459	BC	Brain_Anterior_cingulate_cortex_BA24	fetal
Microglia	-1.74569	0.0808647	BC	Brain_Anterior_cingulate_cortex_BA24	fetal
Ependymal cell	1.50002	0.13361	BC	Brain_Anterior_cingulate_cortex_BA24	fetal
Macrophage	1.30253	0.192734	BC	Brain_Anterior_cingulate_cortex_BA24	fetal
Stromal cell	-0.442985	0.657776	BC	Brain_Anterior_cingulate_cortex_BA24	fetal
Purkinje cell	0.436557	0.662433	BC	Brain_Anterior_cingulate_cortex_BA24	fetal
Erythroid cell	0.378065	0.705382	BC	Brain_Anterior_cingulate_cortex_BA24	fetal
Fibroblast	-0.188901	0.85017	BC	Brain_Anterior_cingulate_cortex_BA24	fetal
Neuron	0.123449	0.901752	BC	Brain_Anterior_cingulate_cortex_BA24	fetal
Endothelial cell	-0.072326	0.942342	BC	Brain_Anterior_cingulate_cortex_BA24	fetal
Astrocyte	3.36448	0.000766885	BC	Brain_Caudate_basal_ganglia	fetal
Microglia	1.98989	0.0466025	BC	Brain_Caudate_basal_ganglia	fetal
Oligodendrocyte	-1.9375	0.0526838	BC	Brain_Caudate_basal_ganglia	fetal
Macrophage	-1.8553	0.063553	BC	Brain_Caudate_basal_ganglia	fetal
Radial glia	-1.77702	0.0755657	BC	Brain_Caudate_basal_ganglia	fetal
Stromal cell	1.5823	0.113582	BC	Brain_Caudate_basal_ganglia	fetal
Purkinje cell	-1.35632	0.174999	BC	Brain_Caudate_basal_ganglia	fetal
Erythroid cell	-1.23958	0.215131	BC	Brain_Caudate_basal_ganglia	fetal
Neutrophil	1.1733	0.240676	BC	Brain_Caudate_basal_ganglia	fetal
Ependymal cell	0.920042	0.357551	BC	Brain_Caudate_basal_ganglia	fetal
Proliferating cell	0.842053	0.399758	BC	Brain_Caudate_basal_ganglia	fetal
Neuron	0.836312	0.40298	BC	Brain_Caudate_basal_ganglia	fetal
Fibroblast	-0.587272	0.557021	BC	Brain_Caudate_basal_ganglia	fetal
Endothelial cell	-0.137139	0.890921	BC	Brain_Caudate_basal_ganglia	fetal
Astrocyte	5.07903	3.79373e-07	BC	Brain_Cerebellar_Hemisphere	fetal
Radial glia	-4.07033	4.69473e-05	BC	Brain_Cerebellar_Hemisphere	fetal
Neutrophil	3.9346	8.33341e-05	BC	Brain_Cerebellar_Hemisphere	fetal
Proliferating cell	1.73457	0.0828176	BC	Brain_Cerebellar_Hemisphere	fetal
Fibroblast	1.70212	0.0887325	BC	Brain_Cerebellar_Hemisphere	fetal
Oligodendrocyte	-1.67463	0.0940074	BC	Brain_Cerebellar_Hemisphere	fetal
Erythroid cell	-1.66864	0.095188	BC	Brain_Cerebellar_Hemisphere	fetal
Stromal cell	-1.46094	0.144031	BC	Brain_Cerebellar_Hemisphere	fetal
Purkinje cell	-1.17299	0.240799	BC	Brain_Cerebellar_Hemisphere	fetal
Macrophage	-1.14863	0.250709	BC	Brain_Cerebellar_Hemisphere	fetal
Microglia	1.12865	0.259046	BC	Brain_Cerebellar_Hemisphere	fetal
Neuron	1.106	0.268726	BC	Brain_Cerebellar_Hemisphere	fetal
Ependymal cell	1.10147	0.270694	BC	Brain_Cerebellar_Hemisphere	fetal
Endothelial cell	0.00846512	0.993246	BC	Brain_Cerebellar_Hemisphere	fetal
Astrocyte	5.5693	2.55768e-08	BC	Brain_Cerebellum	fetal
Ependymal cell	4.36978	1.24373e-05	BC	Brain_Cerebellum	fetal
Radial glia	-3.30536	0.000948561	BC	Brain_Cerebellum	fetal
Neutrophil	3.16686	0.00154093	BC	Brain_Cerebellum	fetal
Microglia	2.61439	0.00893872	BC	Brain_Cerebellum	fetal
Proliferating cell	1.59904	0.109811	BC	Brain_Cerebellum	fetal
Fibroblast	-1.1182	0.263481	BC	Brain_Cerebellum	fetal
Neuron	1.11041	0.266821	BC	Brain_Cerebellum	fetal
Oligodendrocyte	-0.973803	0.330154	BC	Brain_Cerebellum	fetal
Erythroid cell	-0.748935	0.453897	BC	Brain_Cerebellum	fetal
Endothelial cell	-0.221233	0.824911	BC	Brain_Cerebellum	fetal
Purkinje cell	-0.187646	0.851154	BC	Brain_Cerebellum	fetal
Macrophage	0.0657125	0.947607	BC	Brain_Cerebellum	fetal
Stromal cell	-0.00605554	0.995168	BC	Brain_Cerebellum	fetal
Astrocyte	6.10312	1.0402e-09	BC	Brain_Cortex	fetal
Stromal cell	4.69714	2.63836e-06	BC	Brain_Cortex	fetal
Fibroblast	-3.98725	6.68423e-05	BC	Brain_Cortex	fetal
Radial glia	-3.59096	0.000329461	BC	Brain_Cortex	fetal
Oligodendrocyte	-3.22721	0.00125004	BC	Brain_Cortex	fetal
Neuron	3.02447	0.00249068	BC	Brain_Cortex	fetal
Microglia	-2.17445	0.0296712	BC	Brain_Cortex	fetal
Purkinje cell	-1.95929	0.0500794	BC	Brain_Cortex	fetal
Neutrophil	1.60962	0.10748	BC	Brain_Cortex	fetal
Proliferating cell	1.4582	0.144784	BC	Brain_Cortex	fetal
Macrophage	-1.38908	0.164809	BC	Brain_Cortex	fetal
Erythroid cell	-1.35455	0.175562	BC	Brain_Cortex	fetal
Ependymal cell	1.09743	0.272452	BC	Brain_Cortex	fetal
Endothelial cell	0.791113	0.428878	BC	Brain_Cortex	fetal
Endothelial cell	-4.13195	3.59691e-05	BC	Brain_Frontal_Cortex_BA9	fetal
Stromal cell	2.76024	0.00577592	BC	Brain_Frontal_Cortex_BA9	fetal
Proliferating cell	-2.52066	0.0117134	BC	Brain_Frontal_Cortex_BA9	fetal
Microglia	-2.32243	0.0202098	BC	Brain_Frontal_Cortex_BA9	fetal
Fibroblast	-2.12925	0.0332334	BC	Brain_Frontal_Cortex_BA9	fetal
Macrophage	1.91062	0.0560528	BC	Brain_Frontal_Cortex_BA9	fetal
Astrocyte	-1.74884	0.0803188	BC	Brain_Frontal_Cortex_BA9	fetal
Erythroid cell	1.66292	0.0963293	BC	Brain_Frontal_Cortex_BA9	fetal
Neuron	1.40365	0.160424	BC	Brain_Frontal_Cortex_BA9	fetal
Radial glia	1.23474	0.216927	BC	Brain_Frontal_Cortex_BA9	fetal
Neutrophil	-0.961562	0.33627	BC	Brain_Frontal_Cortex_BA9	fetal
Ependymal cell	0.898053	0.369157	BC	Brain_Frontal_Cortex_BA9	fetal
Oligodendrocyte	0.514434	0.606949	BC	Brain_Frontal_Cortex_BA9	fetal
Purkinje cell	0.141212	0.887703	BC	Brain_Frontal_Cortex_BA9	fetal
Microglia	2.50329	0.0123043	BC	Brain_Hippocampus	fetal
Neutrophil	-2.21899	0.0264873	BC	Brain_Hippocampus	fetal
Macrophage	-2.17079	0.0299469	BC	Brain_Hippocampus	fetal
Fibroblast	-1.3965	0.162563	BC	Brain_Hippocampus	fetal
Radial glia	1.33604	0.181537	BC	Brain_Hippocampus	fetal
Erythroid cell	1.32581	0.184902	BC	Brain_Hippocampus	fetal
Stromal cell	1.03045	0.302798	BC	Brain_Hippocampus	fetal
Ependymal cell	-1.02149	0.307022	BC	Brain_Hippocampus	fetal
Endothelial cell	0.957997	0.338064	BC	Brain_Hippocampus	fetal
Oligodendrocyte	-0.701727	0.482849	BC	Brain_Hippocampus	fetal
Proliferating cell	-0.599719	0.548693	BC	Brain_Hippocampus	fetal
Astrocyte	-0.372866	0.709249	BC	Brain_Hippocampus	fetal
Neuron	0.247757	0.804322	BC	Brain_Hippocampus	fetal
Purkinje cell	0.15463	0.877113	BC	Brain_Hippocampus	fetal
Astrocyte	4.62774	3.69685e-06	BC	Brain_Hypothalamus	fetal
Neutrophil	4.45385	8.43446e-06	BC	Brain_Hypothalamus	fetal
Microglia	-3.48333	0.000495215	BC	Brain_Hypothalamus	fetal
Stromal cell	-3.11415	0.00184477	BC	Brain_Hypothalamus	fetal
Macrophage	-1.78743	0.0738673	BC	Brain_Hypothalamus	fetal
Radial glia	-1.35537	0.175298	BC	Brain_Hypothalamus	fetal
Endothelial cell	1.31566	0.188288	BC	Brain_Hypothalamus	fetal
Purkinje cell	-0.995003	0.319735	BC	Brain_Hypothalamus	fetal
Neuron	0.901307	0.367425	BC	Brain_Hypothalamus	fetal
Oligodendrocyte	0.719538	0.47181	BC	Brain_Hypothalamus	fetal
Erythroid cell	0.712879	0.475921	BC	Brain_Hypothalamus	fetal
Proliferating cell	0.0688315	0.945124	BC	Brain_Hypothalamus	fetal
Fibroblast	-0.0282803	0.977439	BC	Brain_Hypothalamus	fetal
Ependymal cell	-0.00643657	0.994864	BC	Brain_Hypothalamus	fetal
Astrocyte	5.37999	7.44883e-08	BC	Brain_Nucleus_accumbens_basal_ganglia	fetal
Radial glia	-2.43959	0.014704	BC	Brain_Nucleus_accumbens_basal_ganglia	fetal
Oligodendrocyte	-2.02466	0.0429023	BC	Brain_Nucleus_accumbens_basal_ganglia	fetal
Microglia	1.71011	0.0872451	BC	Brain_Nucleus_accumbens_basal_ganglia	fetal
Stromal cell	1.62705	0.103726	BC	Brain_Nucleus_accumbens_basal_ganglia	fetal
Proliferating cell	1.19624	0.231605	BC	Brain_Nucleus_accumbens_basal_ganglia	fetal
Endothelial cell	-1.09172	0.274955	BC	Brain_Nucleus_accumbens_basal_ganglia	fetal
Fibroblast	-1.03606	0.300175	BC	Brain_Nucleus_accumbens_basal_ganglia	fetal
Macrophage	-0.861226	0.389114	BC	Brain_Nucleus_accumbens_basal_ganglia	fetal
Neutrophil	0.488561	0.625153	BC	Brain_Nucleus_accumbens_basal_ganglia	fetal
Purkinje cell	0.346781	0.728756	BC	Brain_Nucleus_accumbens_basal_ganglia	fetal
Ependymal cell	-0.251831	0.801172	BC	Brain_Nucleus_accumbens_basal_ganglia	fetal
Neuron	0.158127	0.874357	BC	Brain_Nucleus_accumbens_basal_ganglia	fetal
Erythroid cell	-0.00109878	0.999123	BC	Brain_Nucleus_accumbens_basal_ganglia	fetal
Astrocyte	5.95772	2.55779e-09	BC	Brain_Putamen_basal_ganglia	fetal
Microglia	3.36459	0.000766564	BC	Brain_Putamen_basal_ganglia	fetal
Macrophage	-3.22255	0.00127055	BC	Brain_Putamen_basal_ganglia	fetal
Oligodendrocyte	-2.92556	0.00343842	BC	Brain_Putamen_basal_ganglia	fetal
Radial glia	-1.93015	0.0535887	BC	Brain_Putamen_basal_ganglia	fetal
Ependymal cell	1.80073	0.0717461	BC	Brain_Putamen_basal_ganglia	fetal
Proliferating cell	1.7501	0.0801019	BC	Brain_Putamen_basal_ganglia	fetal
Fibroblast	-0.874943	0.381605	BC	Brain_Putamen_basal_ganglia	fetal
Neutrophil	0.841701	0.399956	BC	Brain_Putamen_basal_ganglia	fetal
Stromal cell	0.468836	0.639187	BC	Brain_Putamen_basal_ganglia	fetal
Neuron	0.298597	0.765248	BC	Brain_Putamen_basal_ganglia	fetal
Erythroid cell	-0.286689	0.774351	BC	Brain_Putamen_basal_ganglia	fetal
Endothelial cell	0.240331	0.810074	BC	Brain_Putamen_basal_ganglia	fetal
Purkinje cell	0.139652	0.888935	BC	Brain_Putamen_basal_ganglia	fetal
Fibroblast	2.41639	0.0156752	BC	Brain_Spinal_cord_cervical_c-1	fetal
Endothelial cell	-2.0007	0.0454249	BC	Brain_Spinal_cord_cervical_c-1	fetal
Oligodendrocyte	-1.5025	0.132967	BC	Brain_Spinal_cord_cervical_c-1	fetal
Stromal cell	-1.49663	0.13449	BC	Brain_Spinal_cord_cervical_c-1	fetal
Macrophage	1.47757	0.139524	BC	Brain_Spinal_cord_cervical_c-1	fetal
Microglia	-1.35338	0.175933	BC	Brain_Spinal_cord_cervical_c-1	fetal
Proliferating cell	1.0001	0.31726	BC	Brain_Spinal_cord_cervical_c-1	fetal
Erythroid cell	-0.807831	0.419188	BC	Brain_Spinal_cord_cervical_c-1	fetal
Ependymal cell	0.554411	0.579298	BC	Brain_Spinal_cord_cervical_c-1	fetal
Purkinje cell	-0.388891	0.697356	BC	Brain_Spinal_cord_cervical_c-1	fetal
Astrocyte	0.376435	0.706594	BC	Brain_Spinal_cord_cervical_c-1	fetal
Neuron	0.298237	0.765522	BC	Brain_Spinal_cord_cervical_c-1	fetal
Radial glia	-0.296852	0.766579	BC	Brain_Spinal_cord_cervical_c-1	fetal
Neutrophil	0.250334	0.802329	BC	Brain_Spinal_cord_cervical_c-1	fetal
Stromal cell	3.4739	0.000512958	BC	Brain_Substantia_nigra	fetal
Fibroblast	-2.98638	0.00282306	BC	Brain_Substantia_nigra	fetal
Endothelial cell	2.18273	0.0290561	BC	Brain_Substantia_nigra	fetal
Ependymal cell	-2.16263	0.03057	BC	Brain_Substantia_nigra	fetal
Microglia	1.68902	0.0912159	BC	Brain_Substantia_nigra	fetal
Macrophage	-1.38113	0.16724	BC	Brain_Substantia_nigra	fetal
Astrocyte	1.07645	0.281728	BC	Brain_Substantia_nigra	fetal
Erythroid cell	0.648519	0.516649	BC	Brain_Substantia_nigra	fetal
Neutrophil	0.488338	0.62531	BC	Brain_Substantia_nigra	fetal
Proliferating cell	0.351659	0.725094	BC	Brain_Substantia_nigra	fetal
Neuron	0.329044	0.742123	BC	Brain_Substantia_nigra	fetal
Radial glia	-0.302923	0.761949	BC	Brain_Substantia_nigra	fetal
Purkinje cell	-0.214083	0.830483	BC	Brain_Substantia_nigra	fetal
Oligodendrocyte	0.114923	0.908506	BC	Brain_Substantia_nigra	fetal
Skeletal muscle cell	3.2888	0.00100616	BC	Skin_Sun_Exposed_Lower_leg	fetal
Neutrophil	-1.6191	0.105425	BC	Skin_Sun_Exposed_Lower_leg	fetal
Mast cell	-1.38881	0.164891	BC	Skin_Sun_Exposed_Lower_leg	fetal
Melanocyte	-1.3104	0.190062	BC	Skin_Sun_Exposed_Lower_leg	fetal
Endothelial cell	1.23458	0.216986	BC	Skin_Sun_Exposed_Lower_leg	fetal
Macrophage	1.2033	0.228859	BC	Skin_Sun_Exposed_Lower_leg	fetal
Mesenchymal cell	1.02388	0.30589	BC	Skin_Sun_Exposed_Lower_leg	fetal
Proliferating cell	0.701282	0.483127	BC	Skin_Sun_Exposed_Lower_leg	fetal
Smooth muscle cell	-0.560858	0.574894	BC	Skin_Sun_Exposed_Lower_leg	fetal
Osteoblast	-0.545625	0.585324	BC	Skin_Sun_Exposed_Lower_leg	fetal
Fibroblast	-0.315621	0.75229	BC	Skin_Sun_Exposed_Lower_leg	fetal
Erythroid cell	0.237672	0.812135	BC	Skin_Sun_Exposed_Lower_leg	fetal
Keratinocyte	0.184069	0.853959	BC	Skin_Sun_Exposed_Lower_leg	fetal
Proliferating cell	-3.77677	0.000158874	BD	Brain_Amygdala	fetal
Radial glia	3.00553	0.00265115	BD	Brain_Amygdala	fetal
Ependymal cell	-2.20253	0.0276281	BD	Brain_Amygdala	fetal
Neuron	2.19893	0.0278827	BD	Brain_Amygdala	fetal
Astrocyte	-1.83923	0.065882	BD	Brain_Amygdala	fetal
Microglia	-1.67057	0.0948071	BD	Brain_Amygdala	fetal
Neutrophil	1.16069	0.24577	BD	Brain_Amygdala	fetal
Fibroblast	-0.990291	0.322032	BD	Brain_Amygdala	fetal
Erythroid cell	0.866066	0.386454	BD	Brain_Amygdala	fetal
Oligodendrocyte	-0.788813	0.430221	BD	Brain_Amygdala	fetal
Purkinje cell	0.268045	0.788664	BD	Brain_Amygdala	fetal
Stromal cell	-0.26257	0.792882	BD	Brain_Amygdala	fetal
Endothelial cell	0.175824	0.860433	BD	Brain_Amygdala	fetal
Macrophage	-0.137358	0.890748	BD	Brain_Amygdala	fetal
Erythroid cell	3.40997	0.000649698	BD	Brain_Anterior_cingulate_cortex_BA24	fetal
Proliferating cell	-2.64066	0.00827454	BD	Brain_Anterior_cingulate_cortex_BA24	fetal
Radial glia	2.5546	0.010631	BD	Brain_Anterior_cingulate_cortex_BA24	fetal
Neuron	-1.79785	0.0722002	BD	Brain_Anterior_cingulate_cortex_BA24	fetal
Fibroblast	-1.62582	0.103988	BD	Brain_Anterior_cingulate_cortex_BA24	fetal
Ependymal cell	-1.48758	0.136861	BD	Brain_Anterior_cingulate_cortex_BA24	fetal
Stromal cell	1.37765	0.16831	BD	Brain_Anterior_cingulate_cortex_BA24	fetal
Purkinje cell	0.655836	0.51193	BD	Brain_Anterior_cingulate_cortex_BA24	fetal
Microglia	-0.640731	0.521698	BD	Brain_Anterior_cingulate_cortex_BA24	fetal
Astrocyte	-0.55995	0.575514	BD	Brain_Anterior_cingulate_cortex_BA24	fetal
Neutrophil	0.526247	0.598717	BD	Brain_Anterior_cingulate_cortex_BA24	fetal
Macrophage	0.430403	0.666903	BD	Brain_Anterior_cingulate_cortex_BA24	fetal
Oligodendrocyte	-0.275166	0.783189	BD	Brain_Anterior_cingulate_cortex_BA24	fetal
Endothelial cell	-0.0309212	0.975332	BD	Brain_Anterior_cingulate_cortex_BA24	fetal
Stromal cell	-2.53028	0.0113972	BD	Brain_Caudate_basal_ganglia	fetal
Fibroblast	2.38633	0.0170176	BD	Brain_Caudate_basal_ganglia	fetal
Neuron	2.20167	0.0276884	BD	Brain_Caudate_basal_ganglia	fetal
Purkinje cell	-1.9805	0.0476474	BD	Brain_Caudate_basal_ganglia	fetal
Macrophage	1.81981	0.0687881	BD	Brain_Caudate_basal_ganglia	fetal
Endothelial cell	-1.42178	0.155091	BD	Brain_Caudate_basal_ganglia	fetal
Microglia	-1.17173	0.241306	BD	Brain_Caudate_basal_ganglia	fetal
Erythroid cell	-1.00121	0.316728	BD	Brain_Caudate_basal_ganglia	fetal
Neutrophil	0.84004	0.400886	BD	Brain_Caudate_basal_ganglia	fetal
Proliferating cell	-0.707774	0.479086	BD	Brain_Caudate_basal_ganglia	fetal
Ependymal cell	0.476004	0.634071	BD	Brain_Caudate_basal_ganglia	fetal
Radial glia	-0.281534	0.778301	BD	Brain_Caudate_basal_ganglia	fetal
Astrocyte	0.252666	0.800526	BD	Brain_Caudate_basal_ganglia	fetal
Oligodendrocyte	0.240694	0.809792	BD	Brain_Caudate_basal_ganglia	fetal
Microglia	-1.50448	0.132458	BD	Brain_Cerebellar_Hemisphere	fetal
Macrophage	1.37313	0.169711	BD	Brain_Cerebellar_Hemisphere	fetal
Proliferating cell	-1.18567	0.235753	BD	Brain_Cerebellar_Hemisphere	fetal
Neutrophil	0.993224	0.320601	BD	Brain_Cerebellar_Hemisphere	fetal
Neuron	0.701317	0.483105	BD	Brain_Cerebellar_Hemisphere	fetal
Ependymal cell	-0.674178	0.500198	BD	Brain_Cerebellar_Hemisphere	fetal
Stromal cell	-0.616971	0.537254	BD	Brain_Cerebellar_Hemisphere	fetal
Endothelial cell	-0.469967	0.638379	BD	Brain_Cerebellar_Hemisphere	fetal
Radial glia	0.358366	0.720069	BD	Brain_Cerebellar_Hemisphere	fetal
Fibroblast	0.291417	0.770732	BD	Brain_Cerebellar_Hemisphere	fetal
Purkinje cell	-0.284665	0.775901	BD	Brain_Cerebellar_Hemisphere	fetal
Astrocyte	-0.266062	0.790191	BD	Brain_Cerebellar_Hemisphere	fetal
Erythroid cell	-0.256598	0.797489	BD	Brain_Cerebellar_Hemisphere	fetal
Oligodendrocyte	0.227755	0.819837	BD	Brain_Cerebellar_Hemisphere	fetal
Proliferating cell	-2.35835	0.0183565	BD	Brain_Cerebellum	fetal
Radial glia	1.64806	0.0993396	BD	Brain_Cerebellum	fetal
Oligodendrocyte	-1.31007	0.190171	BD	Brain_Cerebellum	fetal
Stromal cell	-1.29175	0.196443	BD	Brain_Cerebellum	fetal
Purkinje cell	0.923895	0.355541	BD	Brain_Cerebellum	fetal
Fibroblast	0.873572	0.382351	BD	Brain_Cerebellum	fetal
Endothelial cell	-0.623728	0.532806	BD	Brain_Cerebellum	fetal
Neutrophil	0.550797	0.581773	BD	Brain_Cerebellum	fetal
Erythroid cell	0.495087	0.620539	BD	Brain_Cerebellum	fetal
Microglia	0.285834	0.775005	BD	Brain_Cerebellum	fetal
Macrophage	-0.266764	0.789651	BD	Brain_Cerebellum	fetal
Astrocyte	-0.234881	0.814301	BD	Brain_Cerebellum	fetal
Neuron	-0.209785	0.833835	BD	Brain_Cerebellum	fetal
Ependymal cell	-0.129444	0.897006	BD	Brain_Cerebellum	fetal
Proliferating cell	-1.96312	0.0496328	BD	Brain_Cortex	fetal
Radial glia	1.71431	0.0864725	BD	Brain_Cortex	fetal
Endothelial cell	-1.2768	0.201672	BD	Brain_Cortex	fetal
Macrophage	0.99294	0.320739	BD	Brain_Cortex	fetal
Stromal cell	-0.953934	0.340117	BD	Brain_Cortex	fetal
Astrocyte	-0.917386	0.35894	BD	Brain_Cortex	fetal
Erythroid cell	-0.846092	0.397501	BD	Brain_Cortex	fetal
Fibroblast	0.794143	0.427112	BD	Brain_Cortex	fetal
Neutrophil	0.532484	0.594391	BD	Brain_Cortex	fetal
Purkinje cell	0.434521	0.66391	BD	Brain_Cortex	fetal
Microglia	-0.361226	0.71793	BD	Brain_Cortex	fetal
Oligodendrocyte	0.322539	0.747045	BD	Brain_Cortex	fetal
Neuron	-0.170124	0.864913	BD	Brain_Cortex	fetal
Ependymal cell	-0.138583	0.88978	BD	Brain_Cortex	fetal
Proliferating cell	-2.12167	0.0338658	BD	Brain_Frontal_Cortex_BA9	fetal
Radial glia	1.73529	0.0826895	BD	Brain_Frontal_Cortex_BA9	fetal
Neutrophil	1.56618	0.117307	BD	Brain_Frontal_Cortex_BA9	fetal
Endothelial cell	-1.4309	0.15246	BD	Brain_Frontal_Cortex_BA9	fetal
Neuron	1.0675	0.285746	BD	Brain_Frontal_Cortex_BA9	fetal
Erythroid cell	0.907876	0.363943	BD	Brain_Frontal_Cortex_BA9	fetal
Microglia	-0.635623	0.525022	BD	Brain_Frontal_Cortex_BA9	fetal
Macrophage	0.552849	0.580367	BD	Brain_Frontal_Cortex_BA9	fetal
Purkinje cell	0.468782	0.639226	BD	Brain_Frontal_Cortex_BA9	fetal
Astrocyte	-0.380007	0.70394	BD	Brain_Frontal_Cortex_BA9	fetal
Oligodendrocyte	-0.348682	0.727328	BD	Brain_Frontal_Cortex_BA9	fetal
Ependymal cell	-0.189125	0.849995	BD	Brain_Frontal_Cortex_BA9	fetal
Fibroblast	0.0637226	0.949191	BD	Brain_Frontal_Cortex_BA9	fetal
Stromal cell	-0.036727	0.970703	BD	Brain_Frontal_Cortex_BA9	fetal
Neutrophil	2.78494	0.00535383	BD	Brain_Hippocampus	fetal
Proliferating cell	-2.32666	0.0199832	BD	Brain_Hippocampus	fetal
Oligodendrocyte	-1.49746	0.134273	BD	Brain_Hippocampus	fetal
Purkinje cell	1.3549	0.175449	BD	Brain_Hippocampus	fetal
Radial glia	1.15412	0.248452	BD	Brain_Hippocampus	fetal
Astrocyte	-0.607651	0.543419	BD	Brain_Hippocampus	fetal
Neuron	-0.542652	0.587369	BD	Brain_Hippocampus	fetal
Microglia	-0.540884	0.588587	BD	Brain_Hippocampus	fetal
Erythroid cell	-0.520183	0.602936	BD	Brain_Hippocampus	fetal
Stromal cell	0.480727	0.63071	BD	Brain_Hippocampus	fetal
Ependymal cell	0.381638	0.70273	BD	Brain_Hippocampus	fetal
Fibroblast	0.20869	0.83469	BD	Brain_Hippocampus	fetal
Macrophage	0.18051	0.856752	BD	Brain_Hippocampus	fetal
Endothelial cell	-0.17103	0.864201	BD	Brain_Hippocampus	fetal
Stromal cell	-2.10201	0.0355522	BD	Brain_Hypothalamus	fetal
Proliferating cell	-1.90756	0.0564479	BD	Brain_Hypothalamus	fetal
Microglia	-1.88599	0.0592969	BD	Brain_Hypothalamus	fetal
Macrophage	1.58331	0.11335	BD	Brain_Hypothalamus	fetal
Neutrophil	1.55763	0.119321	BD	Brain_Hypothalamus	fetal
Fibroblast	1.48365	0.137902	BD	Brain_Hypothalamus	fetal
Erythroid cell	1.31783	0.187562	BD	Brain_Hypothalamus	fetal
Astrocyte	-1.22018	0.222397	BD	Brain_Hypothalamus	fetal
Radial glia	0.872434	0.382971	BD	Brain_Hypothalamus	fetal
Ependymal cell	-0.620187	0.535134	BD	Brain_Hypothalamus	fetal
Neuron	0.545581	0.585354	BD	Brain_Hypothalamus	fetal
Endothelial cell	0.271586	0.78594	BD	Brain_Hypothalamus	fetal
Purkinje cell	-0.229303	0.818633	BD	Brain_Hypothalamus	fetal
Oligodendrocyte	-0.223562	0.823098	BD	Brain_Hypothalamus	fetal
Proliferating cell	-3.15821	0.00158739	BD	Brain_Nucleus_accumbens_basal_ganglia	fetal
Neuron	2.29659	0.0216424	BD	Brain_Nucleus_accumbens_basal_ganglia	fetal
Purkinje cell	-1.94118	0.0522365	BD	Brain_Nucleus_accumbens_basal_ganglia	fetal
Ependymal cell	-1.69086	0.0908626	BD	Brain_Nucleus_accumbens_basal_ganglia	fetal
Radial glia	1.53514	0.124749	BD	Brain_Nucleus_accumbens_basal_ganglia	fetal
Stromal cell	-1.47145	0.14117	BD	Brain_Nucleus_accumbens_basal_ganglia	fetal
Fibroblast	0.722741	0.469839	BD	Brain_Nucleus_accumbens_basal_ganglia	fetal
Astrocyte	-0.629555	0.528986	BD	Brain_Nucleus_accumbens_basal_ganglia	fetal
Microglia	-0.549187	0.582877	BD	Brain_Nucleus_accumbens_basal_ganglia	fetal
Endothelial cell	-0.508892	0.610828	BD	Brain_Nucleus_accumbens_basal_ganglia	fetal
Neutrophil	-0.297878	0.765796	BD	Brain_Nucleus_accumbens_basal_ganglia	fetal
Macrophage	0.278063	0.780964	BD	Brain_Nucleus_accumbens_basal_ganglia	fetal
Erythroid cell	0.168586	0.866122	BD	Brain_Nucleus_accumbens_basal_ganglia	fetal
Oligodendrocyte	0.0343517	0.972597	BD	Brain_Nucleus_accumbens_basal_ganglia	fetal
Proliferating cell	-3.25199	0.00114599	BD	Brain_Putamen_basal_ganglia	fetal
Radial glia	2.63912	0.00831219	BD	Brain_Putamen_basal_ganglia	fetal
Neutrophil	2.25756	0.0239732	BD	Brain_Putamen_basal_ganglia	fetal
Erythroid cell	1.58874	0.112118	BD	Brain_Putamen_basal_ganglia	fetal
Neuron	1.23573	0.216559	BD	Brain_Putamen_basal_ganglia	fetal
Stromal cell	-1.21231	0.225392	BD	Brain_Putamen_basal_ganglia	fetal
Astrocyte	-1.20685	0.227489	BD	Brain_Putamen_basal_ganglia	fetal
Ependymal cell	-1.1284	0.25915	BD	Brain_Putamen_basal_ganglia	fetal
Microglia	-1.07526	0.28226	BD	Brain_Putamen_basal_ganglia	fetal
Macrophage	0.660488	0.508941	BD	Brain_Putamen_basal_ganglia	fetal
Oligodendrocyte	-0.633762	0.526236	BD	Brain_Putamen_basal_ganglia	fetal
Fibroblast	0.601261	0.547666	BD	Brain_Putamen_basal_ganglia	fetal
Endothelial cell	-0.392535	0.694663	BD	Brain_Putamen_basal_ganglia	fetal
Purkinje cell	-0.0757475	0.93962	BD	Brain_Putamen_basal_ganglia	fetal
Macrophage	-2.86065	0.00422775	BD	Brain_Spinal_cord_cervical_c-1	fetal
Microglia	2.83708	0.00455286	BD	Brain_Spinal_cord_cervical_c-1	fetal
Radial glia	2.7303	0.00632758	BD	Brain_Spinal_cord_cervical_c-1	fetal
Proliferating cell	-2.56233	0.0103971	BD	Brain_Spinal_cord_cervical_c-1	fetal
Purkinje cell	1.95963	0.0500386	BD	Brain_Spinal_cord_cervical_c-1	fetal
Oligodendrocyte	-1.71126	0.0870327	BD	Brain_Spinal_cord_cervical_c-1	fetal
Astrocyte	-1.61137	0.1071	BD	Brain_Spinal_cord_cervical_c-1	fetal
Neuron	-1.11949	0.262929	BD	Brain_Spinal_cord_cervical_c-1	fetal
Stromal cell	1.09313	0.274339	BD	Brain_Spinal_cord_cervical_c-1	fetal
Ependymal cell	-1.05111	0.293207	BD	Brain_Spinal_cord_cervical_c-1	fetal
Fibroblast	-0.240764	0.809738	BD	Brain_Spinal_cord_cervical_c-1	fetal
Neutrophil	-0.231398	0.817006	BD	Brain_Spinal_cord_cervical_c-1	fetal
Endothelial cell	-0.146674	0.88339	BD	Brain_Spinal_cord_cervical_c-1	fetal
Erythroid cell	-0.077958	0.937861	BD	Brain_Spinal_cord_cervical_c-1	fetal
Proliferating cell	-2.99417	0.0027519	BD	Brain_Substantia_nigra	fetal
Neutrophil	2.59481	0.00946419	BD	Brain_Substantia_nigra	fetal
Erythroid cell	2.0066	0.0447918	BD	Brain_Substantia_nigra	fetal
Radial glia	1.7314	0.0833809	BD	Brain_Substantia_nigra	fetal
Astrocyte	-1.69841	0.0894299	BD	Brain_Substantia_nigra	fetal
Stromal cell	1.17685	0.239253	BD	Brain_Substantia_nigra	fetal
Purkinje cell	1.09951	0.271545	BD	Brain_Substantia_nigra	fetal
Oligodendrocyte	-0.987774	0.323264	BD	Brain_Substantia_nigra	fetal
Neuron	-0.915252	0.360059	BD	Brain_Substantia_nigra	fetal
Endothelial cell	-0.691385	0.489323	BD	Brain_Substantia_nigra	fetal
Fibroblast	-0.475057	0.634746	BD	Brain_Substantia_nigra	fetal
Microglia	0.47464	0.635044	BD	Brain_Substantia_nigra	fetal
Ependymal cell	-0.368138	0.71277	BD	Brain_Substantia_nigra	fetal
Macrophage	-0.22056	0.825435	BD	Brain_Substantia_nigra	fetal
Neutrophil	2.54433	0.0109488	BD	Skin_Not_Sun_Exposed_Suprapubic	fetal
Endothelial cell	2.05427	0.0399495	BD	Skin_Not_Sun_Exposed_Suprapubic	fetal
Macrophage	-1.79178	0.0731679	BD	Skin_Not_Sun_Exposed_Suprapubic	fetal
Smooth muscle cell	-1.43514	0.151246	BD	Skin_Not_Sun_Exposed_Suprapubic	fetal
Proliferating cell	-1.39853	0.161954	BD	Skin_Not_Sun_Exposed_Suprapubic	fetal
Osteoblast	1.1514	0.249568	BD	Skin_Not_Sun_Exposed_Suprapubic	fetal
Melanocyte	0.750151	0.453164	BD	Skin_Not_Sun_Exposed_Suprapubic	fetal
Mast cell	0.677618	0.498014	BD	Skin_Not_Sun_Exposed_Suprapubic	fetal
Skeletal muscle cell	-0.459791	0.645666	BD	Skin_Not_Sun_Exposed_Suprapubic	fetal
Mesenchymal cell	-0.414935	0.678189	BD	Skin_Not_Sun_Exposed_Suprapubic	fetal
Fibroblast	0.0989122	0.921208	BD	Skin_Not_Sun_Exposed_Suprapubic	fetal
Erythroid cell	0.0934332	0.925559	BD	Skin_Not_Sun_Exposed_Suprapubic	fetal
Keratinocyte	-0.0545919	0.956464	BD	Skin_Not_Sun_Exposed_Suprapubic	fetal
Macrophage	-3.38695	0.00070673	BD	Skin_Sun_Exposed_Lower_leg	fetal
Neutrophil	2.70741	0.00678096	BD	Skin_Sun_Exposed_Lower_leg	fetal
Mast cell	-1.89103	0.0586197	BD	Skin_Sun_Exposed_Lower_leg	fetal
Skeletal muscle cell	-1.86371	0.0623629	BD	Skin_Sun_Exposed_Lower_leg	fetal
Fibroblast	1.40065	0.16132	BD	Skin_Sun_Exposed_Lower_leg	fetal
Mesenchymal cell	-1.37609	0.168794	BD	Skin_Sun_Exposed_Lower_leg	fetal
Melanocyte	1.06095	0.288714	BD	Skin_Sun_Exposed_Lower_leg	fetal
Endothelial cell	1.04349	0.29672	BD	Skin_Sun_Exposed_Lower_leg	fetal
Erythroid cell	0.849086	0.395834	BD	Skin_Sun_Exposed_Lower_leg	fetal
Keratinocyte	-0.692409	0.488681	BD	Skin_Sun_Exposed_Lower_leg	fetal
Osteoblast	-0.519107	0.603686	BD	Skin_Sun_Exposed_Lower_leg	fetal
Proliferating cell	-0.454571	0.649418	BD	Skin_Sun_Exposed_Lower_leg	fetal
Smooth muscle cell	-0.383902	0.701051	BD	Skin_Sun_Exposed_Lower_leg	fetal
Astrocyte	3.10066	0.00193091	BMI	Brain_Amygdala	fetal
Fibroblast	2.53273	0.0113179	BMI	Brain_Amygdala	fetal
Stromal cell	-2.1328	0.0329412	BMI	Brain_Amygdala	fetal
Proliferating cell	2.06095	0.0393078	BMI	Brain_Amygdala	fetal
Endothelial cell	-1.95162	0.0509831	BMI	Brain_Amygdala	fetal
Radial glia	-1.80588	0.0709365	BMI	Brain_Amygdala	fetal
Purkinje cell	-1.25726	0.208659	BMI	Brain_Amygdala	fetal
Microglia	0.901666	0.367234	BMI	Brain_Amygdala	fetal
Erythroid cell	-0.81181	0.416901	BMI	Brain_Amygdala	fetal
Neutrophil	0.779311	0.435796	BMI	Brain_Amygdala	fetal
Ependymal cell	-0.444595	0.656612	BMI	Brain_Amygdala	fetal
Neuron	0.372613	0.709437	BMI	Brain_Amygdala	fetal
Oligodendrocyte	-0.333984	0.738392	BMI	Brain_Amygdala	fetal
Macrophage	-0.00841066	0.993289	BMI	Brain_Amygdala	fetal
Ependymal cell	-3.32555	0.000882441	BMI	Brain_Anterior_cingulate_cortex_BA24	fetal
Neuron	-2.61575	0.00890306	BMI	Brain_Anterior_cingulate_cortex_BA24	fetal
Purkinje cell	2.56528	0.0103092	BMI	Brain_Anterior_cingulate_cortex_BA24	fetal
Stromal cell	1.95161	0.0509848	BMI	Brain_Anterior_cingulate_cortex_BA24	fetal
Neutrophil	1.65985	0.0969439	BMI	Brain_Anterior_cingulate_cortex_BA24	fetal
Fibroblast	-1.64715	0.0995275	BMI	Brain_Anterior_cingulate_cortex_BA24	fetal
Radial glia	1.02427	0.30571	BMI	Brain_Anterior_cingulate_cortex_BA24	fetal
Erythroid cell	0.972529	0.330787	BMI	Brain_Anterior_cingulate_cortex_BA24	fetal
Endothelial cell	0.937174	0.348669	BMI	Brain_Anterior_cingulate_cortex_BA24	fetal
Microglia	-0.895846	0.370335	BMI	Brain_Anterior_cingulate_cortex_BA24	fetal
Astrocyte	-0.405117	0.685392	BMI	Brain_Anterior_cingulate_cortex_BA24	fetal
Oligodendrocyte	-0.324714	0.745397	BMI	Brain_Anterior_cingulate_cortex_BA24	fetal
Proliferating cell	-0.0400018	0.968092	BMI	Brain_Anterior_cingulate_cortex_BA24	fetal
Macrophage	0.035742	0.971488	BMI	Brain_Anterior_cingulate_cortex_BA24	fetal
Proliferating cell	-3.07706	0.00209056	BMI	Brain_Caudate_basal_ganglia	fetal
Neutrophil	2.82516	0.00472564	BMI	Brain_Caudate_basal_ganglia	fetal
Radial glia	2.20089	0.0277438	BMI	Brain_Caudate_basal_ganglia	fetal
Astrocyte	-1.97598	0.0481568	BMI	Brain_Caudate_basal_ganglia	fetal
Endothelial cell	-1.62615	0.103918	BMI	Brain_Caudate_basal_ganglia	fetal
Neuron	1.03599	0.300206	BMI	Brain_Caudate_basal_ganglia	fetal
Fibroblast	0.68911	0.490754	BMI	Brain_Caudate_basal_ganglia	fetal
Microglia	0.591056	0.554483	BMI	Brain_Caudate_basal_ganglia	fetal
Erythroid cell	-0.520126	0.602976	BMI	Brain_Caudate_basal_ganglia	fetal
Stromal cell	-0.464825	0.642057	BMI	Brain_Caudate_basal_ganglia	fetal
Ependymal cell	0.28005	0.779439	BMI	Brain_Caudate_basal_ganglia	fetal
Purkinje cell	-0.197628	0.843336	BMI	Brain_Caudate_basal_ganglia	fetal
Macrophage	0.102786	0.918133	BMI	Brain_Caudate_basal_ganglia	fetal
Oligodendrocyte	0.0250414	0.980022	BMI	Brain_Caudate_basal_ganglia	fetal
Endothelial cell	-1.67355	0.0942199	BMI	Brain_Cerebellar_Hemisphere	fetal
Microglia	-1.53762	0.124141	BMI	Brain_Cerebellar_Hemisphere	fetal
Purkinje cell	1.29703	0.194621	BMI	Brain_Cerebellar_Hemisphere	fetal
Macrophage	1.20203	0.229352	BMI	Brain_Cerebellar_Hemisphere	fetal
Astrocyte	1.13313	0.25716	BMI	Brain_Cerebellar_Hemisphere	fetal
Radial glia	-1.0224	0.306593	BMI	Brain_Cerebellar_Hemisphere	fetal
Stromal cell	0.900638	0.367781	BMI	Brain_Cerebellar_Hemisphere	fetal
Fibroblast	-0.894187	0.371222	BMI	Brain_Cerebellar_Hemisphere	fetal
Oligodendrocyte	-0.672686	0.501147	BMI	Brain_Cerebellar_Hemisphere	fetal
Erythroid cell	-0.605198	0.545047	BMI	Brain_Cerebellar_Hemisphere	fetal
Ependymal cell	0.572963	0.56667	BMI	Brain_Cerebellar_Hemisphere	fetal
Proliferating cell	-0.414684	0.678373	BMI	Brain_Cerebellar_Hemisphere	fetal
Neuron	-0.380094	0.703876	BMI	Brain_Cerebellar_Hemisphere	fetal
Neutrophil	0.231481	0.816941	BMI	Brain_Cerebellar_Hemisphere	fetal
Ependymal cell	2.05458	0.0399197	BMI	Brain_Cerebellum	fetal
Astrocyte	1.78451	0.0743404	BMI	Brain_Cerebellum	fetal
Proliferating cell	1.75429	0.0793812	BMI	Brain_Cerebellum	fetal
Oligodendrocyte	-1.73546	0.0826589	BMI	Brain_Cerebellum	fetal
Purkinje cell	1.68191	0.0925857	BMI	Brain_Cerebellum	fetal
Erythroid cell	-1.60453	0.108598	BMI	Brain_Cerebellum	fetal
Neutrophil	-1.38829	0.16505	BMI	Brain_Cerebellum	fetal
Stromal cell	-1.06415	0.287263	BMI	Brain_Cerebellum	fetal
Radial glia	-0.813861	0.415724	BMI	Brain_Cerebellum	fetal
Fibroblast	0.809914	0.41799	BMI	Brain_Cerebellum	fetal
Macrophage	-0.572794	0.566784	BMI	Brain_Cerebellum	fetal
Neuron	0.554527	0.579218	BMI	Brain_Cerebellum	fetal
Endothelial cell	-0.5404	0.588921	BMI	Brain_Cerebellum	fetal
Microglia	-0.505999	0.612857	BMI	Brain_Cerebellum	fetal
Neuron	-2.98558	0.00283038	BMI	Brain_Cortex	fetal
Purkinje cell	1.56297	0.118059	BMI	Brain_Cortex	fetal
Endothelial cell	-1.49344	0.135321	BMI	Brain_Cortex	fetal
Erythroid cell	1.18116	0.237538	BMI	Brain_Cortex	fetal
Microglia	-1.01275	0.31118	BMI	Brain_Cortex	fetal
Radial glia	0.792896	0.427838	BMI	Brain_Cortex	fetal
Ependymal cell	0.612165	0.540429	BMI	Brain_Cortex	fetal
Stromal cell	0.436588	0.66241	BMI	Brain_Cortex	fetal
Macrophage	0.417777	0.67611	BMI	Brain_Cortex	fetal
Fibroblast	0.343188	0.731457	BMI	Brain_Cortex	fetal
Proliferating cell	-0.189057	0.850048	BMI	Brain_Cortex	fetal
Oligodendrocyte	0.101924	0.918817	BMI	Brain_Cortex	fetal
Neutrophil	-0.0397264	0.968311	BMI	Brain_Cortex	fetal
Astrocyte	-0.0197563	0.984238	BMI	Brain_Cortex	fetal
Proliferating cell	4.79127	1.65733e-06	BMI	Brain_Frontal_Cortex_BA9	fetal
Radial glia	-3.87006	0.000108807	BMI	Brain_Frontal_Cortex_BA9	fetal
Ependymal cell	3.21798	0.00129099	BMI	Brain_Frontal_Cortex_BA9	fetal
Fibroblast	2.56815	0.0102242	BMI	Brain_Frontal_Cortex_BA9	fetal
Microglia	2.56038	0.0104557	BMI	Brain_Frontal_Cortex_BA9	fetal
Erythroid cell	-2.27581	0.0228576	BMI	Brain_Frontal_Cortex_BA9	fetal
Macrophage	-2.16526	0.0303678	BMI	Brain_Frontal_Cortex_BA9	fetal
Neuron	-2.05726	0.0396616	BMI	Brain_Frontal_Cortex_BA9	fetal
Endothelial cell	1.466	0.142648	BMI	Brain_Frontal_Cortex_BA9	fetal
Astrocyte	1.35884	0.174197	BMI	Brain_Frontal_Cortex_BA9	fetal
Oligodendrocyte	-1.31288	0.189223	BMI	Brain_Frontal_Cortex_BA9	fetal
Neutrophil	-0.798724	0.424451	BMI	Brain_Frontal_Cortex_BA9	fetal
Purkinje cell	0.680303	0.496313	BMI	Brain_Frontal_Cortex_BA9	fetal
Stromal cell	-0.391556	0.695386	BMI	Brain_Frontal_Cortex_BA9	fetal
Proliferating cell	5.61126	2.00854e-08	BMI	Brain_Hippocampus	fetal
Radial glia	-4.77214	1.8228e-06	BMI	Brain_Hippocampus	fetal
Oligodendrocyte	3.90887	9.27296e-05	BMI	Brain_Hippocampus	fetal
Ependymal cell	3.73807	0.000185441	BMI	Brain_Hippocampus	fetal
Endothelial cell	3.19766	0.0013855	BMI	Brain_Hippocampus	fetal
Purkinje cell	-3.11217	0.00185719	BMI	Brain_Hippocampus	fetal
Neutrophil	2.68561	0.00723973	BMI	Brain_Hippocampus	fetal
Fibroblast	-2.25835	0.023924	BMI	Brain_Hippocampus	fetal
Neuron	2.14926	0.0316137	BMI	Brain_Hippocampus	fetal
Microglia	-1.42446	0.154313	BMI	Brain_Hippocampus	fetal
Erythroid cell	1.42359	0.154566	BMI	Brain_Hippocampus	fetal
Macrophage	-1.15899	0.24646	BMI	Brain_Hippocampus	fetal
Astrocyte	-0.523759	0.600446	BMI	Brain_Hippocampus	fetal
Stromal cell	-0.513578	0.607547	BMI	Brain_Hippocampus	fetal
Endothelial cell	2.014	0.0440094	BMI	Brain_Hypothalamus	fetal
Astrocyte	1.91705	0.0552312	BMI	Brain_Hypothalamus	fetal
Neuron	-1.6048	0.108537	BMI	Brain_Hypothalamus	fetal
Fibroblast	-1.38484	0.166101	BMI	Brain_Hypothalamus	fetal
Oligodendrocyte	-1.33855	0.180717	BMI	Brain_Hypothalamus	fetal
Neutrophil	1.27965	0.200669	BMI	Brain_Hypothalamus	fetal
Stromal cell	1.08117	0.27962	BMI	Brain_Hypothalamus	fetal
Purkinje cell	1.06302	0.287772	BMI	Brain_Hypothalamus	fetal
Macrophage	-0.933826	0.350394	BMI	Brain_Hypothalamus	fetal
Microglia	-0.860638	0.389437	BMI	Brain_Hypothalamus	fetal
Radial glia	0.526542	0.598512	BMI	Brain_Hypothalamus	fetal
Ependymal cell	-0.3878	0.698164	BMI	Brain_Hypothalamus	fetal
Erythroid cell	0.257775	0.796581	BMI	Brain_Hypothalamus	fetal
Proliferating cell	-0.228132	0.819544	BMI	Brain_Hypothalamus	fetal
Fibroblast	2.79462	0.00519615	BMI	Brain_Nucleus_accumbens_basal_ganglia	fetal
Ependymal cell	-2.00875	0.0445638	BMI	Brain_Nucleus_accumbens_basal_ganglia	fetal
Stromal cell	-1.23394	0.217225	BMI	Brain_Nucleus_accumbens_basal_ganglia	fetal
Macrophage	-1.09557	0.273267	BMI	Brain_Nucleus_accumbens_basal_ganglia	fetal
Purkinje cell	-0.908343	0.363697	BMI	Brain_Nucleus_accumbens_basal_ganglia	fetal
Proliferating cell	0.787108	0.431219	BMI	Brain_Nucleus_accumbens_basal_ganglia	fetal
Neuron	0.720907	0.470967	BMI	Brain_Nucleus_accumbens_basal_ganglia	fetal
Neutrophil	-0.716046	0.473963	BMI	Brain_Nucleus_accumbens_basal_ganglia	fetal
Astrocyte	-0.631626	0.527631	BMI	Brain_Nucleus_accumbens_basal_ganglia	fetal
Microglia	0.299483	0.764572	BMI	Brain_Nucleus_accumbens_basal_ganglia	fetal
Erythroid cell	-0.252485	0.800666	BMI	Brain_Nucleus_accumbens_basal_ganglia	fetal
Radial glia	-0.235482	0.813834	BMI	Brain_Nucleus_accumbens_basal_ganglia	fetal
Oligodendrocyte	0.219299	0.826417	BMI	Brain_Nucleus_accumbens_basal_ganglia	fetal
Endothelial cell	0.125513	0.900117	BMI	Brain_Nucleus_accumbens_basal_ganglia	fetal
Stromal cell	4.35209	1.34845e-05	BMI	Brain_Putamen_basal_ganglia	fetal
Proliferating cell	4.19997	2.66947e-05	BMI	Brain_Putamen_basal_ganglia	fetal
Fibroblast	-2.96817	0.00299577	BMI	Brain_Putamen_basal_ganglia	fetal
Erythroid cell	2.33594	0.0194943	BMI	Brain_Putamen_basal_ganglia	fetal
Neuron	-2.27108	0.0231418	BMI	Brain_Putamen_basal_ganglia	fetal
Radial glia	-1.76984	0.0767545	BMI	Brain_Putamen_basal_ganglia	fetal
Endothelial cell	1.69107	0.0908241	BMI	Brain_Putamen_basal_ganglia	fetal
Astrocyte	1.63167	0.10275	BMI	Brain_Putamen_basal_ganglia	fetal
Neutrophil	-1.25011	0.211258	BMI	Brain_Putamen_basal_ganglia	fetal
Microglia	-1.22611	0.220157	BMI	Brain_Putamen_basal_ganglia	fetal
Purkinje cell	1.09236	0.274676	BMI	Brain_Putamen_basal_ganglia	fetal
Oligodendrocyte	-0.482871	0.629187	BMI	Brain_Putamen_basal_ganglia	fetal
Ependymal cell	-0.323275	0.746487	BMI	Brain_Putamen_basal_ganglia	fetal
Macrophage	-0.127979	0.898165	BMI	Brain_Putamen_basal_ganglia	fetal
Proliferating cell	5.29546	1.18717e-07	BMI	Brain_Spinal_cord_cervical_c-1	fetal
Radial glia	-5.1363	2.80199e-07	BMI	Brain_Spinal_cord_cervical_c-1	fetal
Purkinje cell	-3.47725	0.000506577	BMI	Brain_Spinal_cord_cervical_c-1	fetal
Astrocyte	3.21064	0.00132439	BMI	Brain_Spinal_cord_cervical_c-1	fetal
Neuron	2.84278	0.00447214	BMI	Brain_Spinal_cord_cervical_c-1	fetal
Fibroblast	2.71394	0.0066488	BMI	Brain_Spinal_cord_cervical_c-1	fetal
Stromal cell	-2.34969	0.0187889	BMI	Brain_Spinal_cord_cervical_c-1	fetal
Ependymal cell	1.83203	0.0669474	BMI	Brain_Spinal_cord_cervical_c-1	fetal
Oligodendrocyte	1.73673	0.0824356	BMI	Brain_Spinal_cord_cervical_c-1	fetal
Neutrophil	-1.39094	0.164245	BMI	Brain_Spinal_cord_cervical_c-1	fetal
Erythroid cell	-1.12138	0.262126	BMI	Brain_Spinal_cord_cervical_c-1	fetal
Endothelial cell	-1.03182	0.302155	BMI	Brain_Spinal_cord_cervical_c-1	fetal
Microglia	0.3599	0.718922	BMI	Brain_Spinal_cord_cervical_c-1	fetal
Macrophage	-0.109454	0.912842	BMI	Brain_Spinal_cord_cervical_c-1	fetal
Ependymal cell	-3.00087	0.00269208	BMI	Brain_Substantia_nigra	fetal
Purkinje cell	-2.82244	0.00476604	BMI	Brain_Substantia_nigra	fetal
Neuron	2.58378	0.00977246	BMI	Brain_Substantia_nigra	fetal
Oligodendrocyte	2.49745	0.012509	BMI	Brain_Substantia_nigra	fetal
Radial glia	-2.26752	0.0233583	BMI	Brain_Substantia_nigra	fetal
Microglia	-2.00153	0.0453348	BMI	Brain_Substantia_nigra	fetal
Proliferating cell	1.82707	0.0676895	BMI	Brain_Substantia_nigra	fetal
Macrophage	1.82614	0.0678292	BMI	Brain_Substantia_nigra	fetal
Astrocyte	1.82481	0.068029	BMI	Brain_Substantia_nigra	fetal
Neutrophil	-1.55171	0.120732	BMI	Brain_Substantia_nigra	fetal
Fibroblast	-0.458491	0.6466	BMI	Brain_Substantia_nigra	fetal
Erythroid cell	-0.401659	0.687935	BMI	Brain_Substantia_nigra	fetal
Endothelial cell	0.163503	0.870122	BMI	Brain_Substantia_nigra	fetal
Stromal cell	0.157685	0.874705	BMI	Brain_Substantia_nigra	fetal
Endothelial cell	-6.70809	1.97189e-11	BMI	Skin_Not_Sun_Exposed_Suprapubic	fetal
Mast cell	-6.42414	1.32619e-10	BMI	Skin_Not_Sun_Exposed_Suprapubic	fetal
Smooth muscle cell	5.71426	1.1018e-08	BMI	Skin_Not_Sun_Exposed_Suprapubic	fetal
Neutrophil	5.24163	1.59164e-07	BMI	Skin_Not_Sun_Exposed_Suprapubic	fetal
Proliferating cell	-4.61274	3.97389e-06	BMI	Skin_Not_Sun_Exposed_Suprapubic	fetal
Macrophage	3.97269	7.10651e-05	BMI	Skin_Not_Sun_Exposed_Suprapubic	fetal
Erythroid cell	3.61327	0.000302362	BMI	Skin_Not_Sun_Exposed_Suprapubic	fetal
Melanocyte	-3.36818	0.000756649	BMI	Skin_Not_Sun_Exposed_Suprapubic	fetal
Mesenchymal cell	3.20448	0.00135304	BMI	Skin_Not_Sun_Exposed_Suprapubic	fetal
Skeletal muscle cell	-2.12708	0.0334137	BMI	Skin_Not_Sun_Exposed_Suprapubic	fetal
Keratinocyte	-1.4402	0.14981	BMI	Skin_Not_Sun_Exposed_Suprapubic	fetal
Osteoblast	-1.29657	0.19478	BMI	Skin_Not_Sun_Exposed_Suprapubic	fetal
Fibroblast	-0.386577	0.699069	BMI	Skin_Not_Sun_Exposed_Suprapubic	fetal
Proliferating cell	-5.77196	7.83549e-09	BMI	Skin_Sun_Exposed_Lower_leg	fetal
Skeletal muscle cell	-5.20622	1.92729e-07	BMI	Skin_Sun_Exposed_Lower_leg	fetal
Fibroblast	5.13864	2.76739e-07	BMI	Skin_Sun_Exposed_Lower_leg	fetal
Smooth muscle cell	5.09117	3.55858e-07	BMI	Skin_Sun_Exposed_Lower_leg	fetal
Mast cell	-3.94694	7.91572e-05	BMI	Skin_Sun_Exposed_Lower_leg	fetal
Mesenchymal cell	-3.85561	0.000115444	BMI	Skin_Sun_Exposed_Lower_leg	fetal
Endothelial cell	-3.73011	0.000191396	BMI	Skin_Sun_Exposed_Lower_leg	fetal
Osteoblast	3.6124	0.000303378	BMI	Skin_Sun_Exposed_Lower_leg	fetal
Macrophage	2.64226	0.00823554	BMI	Skin_Sun_Exposed_Lower_leg	fetal
Melanocyte	-2.38366	0.0171415	BMI	Skin_Sun_Exposed_Lower_leg	fetal
Neutrophil	1.87727	0.0604812	BMI	Skin_Sun_Exposed_Lower_leg	fetal
Keratinocyte	-1.19173	0.233366	BMI	Skin_Sun_Exposed_Lower_leg	fetal
Erythroid cell	-0.940537	0.346942	BMI	Skin_Sun_Exposed_Lower_leg	fetal
Neuron	1.49233	0.135612	CAD	Brain_Amygdala	fetal
Fibroblast	-1.33834	0.180786	CAD	Brain_Amygdala	fetal
Purkinje cell	-1.29717	0.194573	CAD	Brain_Amygdala	fetal
Stromal cell	1.17333	0.240664	CAD	Brain_Amygdala	fetal
Oligodendrocyte	1.06406	0.287302	CAD	Brain_Amygdala	fetal
Ependymal cell	-0.755114	0.450181	CAD	Brain_Amygdala	fetal
Astrocyte	-0.738384	0.460281	CAD	Brain_Amygdala	fetal
Microglia	0.448833	0.653552	CAD	Brain_Amygdala	fetal
Proliferating cell	-0.381895	0.702539	CAD	Brain_Amygdala	fetal
Erythroid cell	-0.191948	0.847783	CAD	Brain_Amygdala	fetal
Neutrophil	-0.165353	0.868666	CAD	Brain_Amygdala	fetal
Macrophage	0.140245	0.888466	CAD	Brain_Amygdala	fetal
Radial glia	-0.0763057	0.939176	CAD	Brain_Amygdala	fetal
Endothelial cell	0.000596948	0.999524	CAD	Brain_Amygdala	fetal
Endothelial cell	-1.62494	0.104175	CAD	Brain_Anterior_cingulate_cortex_BA24	fetal
Purkinje cell	0.943866	0.345238	CAD	Brain_Anterior_cingulate_cortex_BA24	fetal
Stromal cell	-0.817427	0.413684	CAD	Brain_Anterior_cingulate_cortex_BA24	fetal
Neuron	-0.810373	0.417726	CAD	Brain_Anterior_cingulate_cortex_BA24	fetal
Macrophage	0.734005	0.462946	CAD	Brain_Anterior_cingulate_cortex_BA24	fetal
Oligodendrocyte	-0.715821	0.474102	CAD	Brain_Anterior_cingulate_cortex_BA24	fetal
Fibroblast	0.659414	0.50963	CAD	Brain_Anterior_cingulate_cortex_BA24	fetal
Radial glia	0.431859	0.665844	CAD	Brain_Anterior_cingulate_cortex_BA24	fetal
Microglia	-0.431445	0.666145	CAD	Brain_Anterior_cingulate_cortex_BA24	fetal
Proliferating cell	0.305538	0.759957	CAD	Brain_Anterior_cingulate_cortex_BA24	fetal
Astrocyte	-0.242229	0.808603	CAD	Brain_Anterior_cingulate_cortex_BA24	fetal
Erythroid cell	-0.224915	0.822045	CAD	Brain_Anterior_cingulate_cortex_BA24	fetal
Neutrophil	0.224497	0.822371	CAD	Brain_Anterior_cingulate_cortex_BA24	fetal
Ependymal cell	0.21802	0.827414	CAD	Brain_Anterior_cingulate_cortex_BA24	fetal
Oligodendrocyte	2.40126	0.0163387	CAD	Brain_Caudate_basal_ganglia	fetal
Endothelial cell	-1.74205	0.0814989	CAD	Brain_Caudate_basal_ganglia	fetal
Neuron	1.72597	0.0843528	CAD	Brain_Caudate_basal_ganglia	fetal
Purkinje cell	-1.56065	0.118606	CAD	Brain_Caudate_basal_ganglia	fetal
Fibroblast	1.39796	0.162125	CAD	Brain_Caudate_basal_ganglia	fetal
Macrophage	1.3324	0.182729	CAD	Brain_Caudate_basal_ganglia	fetal
Proliferating cell	-1.16537	0.24387	CAD	Brain_Caudate_basal_ganglia	fetal
Stromal cell	-1.06903	0.285055	CAD	Brain_Caudate_basal_ganglia	fetal
Ependymal cell	-1.02732	0.304269	CAD	Brain_Caudate_basal_ganglia	fetal
Microglia	-0.972752	0.330676	CAD	Brain_Caudate_basal_ganglia	fetal
Astrocyte	-0.42236	0.672762	CAD	Brain_Caudate_basal_ganglia	fetal
Neutrophil	0.284406	0.776099	CAD	Brain_Caudate_basal_ganglia	fetal
Erythroid cell	-0.278156	0.780892	CAD	Brain_Caudate_basal_ganglia	fetal
Radial glia	-0.0820317	0.934622	CAD	Brain_Caudate_basal_ganglia	fetal
Endothelial cell	-1.18903	0.234427	CAD	Brain_Cerebellar_Hemisphere	fetal
Erythroid cell	-1.14622	0.251703	CAD	Brain_Cerebellar_Hemisphere	fetal
Neutrophil	-1.07569	0.282067	CAD	Brain_Cerebellar_Hemisphere	fetal
Oligodendrocyte	0.555332	0.578667	CAD	Brain_Cerebellar_Hemisphere	fetal
Radial glia	-0.42423	0.671398	CAD	Brain_Cerebellar_Hemisphere	fetal
Astrocyte	0.421884	0.67311	CAD	Brain_Cerebellar_Hemisphere	fetal
Purkinje cell	0.299233	0.764762	CAD	Brain_Cerebellar_Hemisphere	fetal
Proliferating cell	0.289866	0.771919	CAD	Brain_Cerebellar_Hemisphere	fetal
Microglia	0.282388	0.777646	CAD	Brain_Cerebellar_Hemisphere	fetal
Macrophage	-0.242497	0.808395	CAD	Brain_Cerebellar_Hemisphere	fetal
Fibroblast	0.182681	0.855048	CAD	Brain_Cerebellar_Hemisphere	fetal
Neuron	0.152474	0.878813	CAD	Brain_Cerebellar_Hemisphere	fetal
Stromal cell	-0.0888209	0.929224	CAD	Brain_Cerebellar_Hemisphere	fetal
Ependymal cell	0.0486928	0.961164	CAD	Brain_Cerebellar_Hemisphere	fetal
Purkinje cell	2.30744	0.0210301	CAD	Brain_Cerebellum	fetal
Neutrophil	-1.97653	0.0480945	CAD	Brain_Cerebellum	fetal
Neuron	-1.83832	0.0660145	CAD	Brain_Cerebellum	fetal
Oligodendrocyte	-1.45515	0.145628	CAD	Brain_Cerebellum	fetal
Endothelial cell	-1.40633	0.159627	CAD	Brain_Cerebellum	fetal
Microglia	1.24648	0.212588	CAD	Brain_Cerebellum	fetal
Ependymal cell	0.983646	0.32529	CAD	Brain_Cerebellum	fetal
Fibroblast	0.811568	0.417039	CAD	Brain_Cerebellum	fetal
Proliferating cell	0.585358	0.558307	CAD	Brain_Cerebellum	fetal
Radial glia	0.584142	0.559125	CAD	Brain_Cerebellum	fetal
Stromal cell	-0.561243	0.574632	CAD	Brain_Cerebellum	fetal
Astrocyte	0.3677	0.713097	CAD	Brain_Cerebellum	fetal
Erythroid cell	0.0703474	0.943917	CAD	Brain_Cerebellum	fetal
Macrophage	-0.0148173	0.988178	CAD	Brain_Cerebellum	fetal
Endothelial cell	-1.13572	0.256074	CAD	Brain_Cortex	fetal
Neuron	-1.1241	0.260969	CAD	Brain_Cortex	fetal
Macrophage	0.981046	0.32657	CAD	Brain_Cortex	fetal
Neutrophil	0.970738	0.331679	CAD	Brain_Cortex	fetal
Purkinje cell	0.941417	0.346491	CAD	Brain_Cortex	fetal
Radial glia	0.744279	0.456708	CAD	Brain_Cortex	fetal
Microglia	-0.571962	0.567348	CAD	Brain_Cortex	fetal
Proliferating cell	-0.548701	0.583211	CAD	Brain_Cortex	fetal
Fibroblast	0.344445	0.730512	CAD	Brain_Cortex	fetal
Erythroid cell	0.322471	0.747096	CAD	Brain_Cortex	fetal
Astrocyte	-0.231048	0.817277	CAD	Brain_Cortex	fetal
Stromal cell	-0.220007	0.825866	CAD	Brain_Cortex	fetal
Oligodendrocyte	-0.158349	0.874182	CAD	Brain_Cortex	fetal
Ependymal cell	-0.0211805	0.983102	CAD	Brain_Cortex	fetal
Erythroid cell	2.46138	0.0138406	CAD	Brain_Frontal_Cortex_BA9	fetal
Fibroblast	-1.94182	0.0521585	CAD	Brain_Frontal_Cortex_BA9	fetal
Stromal cell	1.91085	0.0560235	CAD	Brain_Frontal_Cortex_BA9	fetal
Microglia	-1.61567	0.106166	CAD	Brain_Frontal_Cortex_BA9	fetal
Macrophage	1.19576	0.231789	CAD	Brain_Frontal_Cortex_BA9	fetal
Oligodendrocyte	1.14957	0.250321	CAD	Brain_Frontal_Cortex_BA9	fetal
Neutrophil	-1.1271	0.259702	CAD	Brain_Frontal_Cortex_BA9	fetal
Astrocyte	-1.00969	0.312645	CAD	Brain_Frontal_Cortex_BA9	fetal
Ependymal cell	0.854803	0.39266	CAD	Brain_Frontal_Cortex_BA9	fetal
Neuron	-0.820502	0.41193	CAD	Brain_Frontal_Cortex_BA9	fetal
Endothelial cell	0.368989	0.712136	CAD	Brain_Frontal_Cortex_BA9	fetal
Purkinje cell	0.251667	0.801299	CAD	Brain_Frontal_Cortex_BA9	fetal
Proliferating cell	-0.226753	0.820616	CAD	Brain_Frontal_Cortex_BA9	fetal
Radial glia	0.1868	0.851818	CAD	Brain_Frontal_Cortex_BA9	fetal
Radial glia	-1.25528	0.209377	CAD	Brain_Hippocampus	fetal
Oligodendrocyte	0.985618	0.324321	CAD	Brain_Hippocampus	fetal
Stromal cell	0.851192	0.394663	CAD	Brain_Hippocampus	fetal
Proliferating cell	0.738666	0.46011	CAD	Brain_Hippocampus	fetal
Ependymal cell	0.736158	0.461635	CAD	Brain_Hippocampus	fetal
Neutrophil	-0.52235	0.601426	CAD	Brain_Hippocampus	fetal
Astrocyte	0.507314	0.611935	CAD	Brain_Hippocampus	fetal
Neuron	0.493142	0.621912	CAD	Brain_Hippocampus	fetal
Purkinje cell	-0.405613	0.685027	CAD	Brain_Hippocampus	fetal
Fibroblast	-0.217544	0.827785	CAD	Brain_Hippocampus	fetal
Microglia	0.104402	0.916851	CAD	Brain_Hippocampus	fetal
Erythroid cell	0.0353797	0.971777	CAD	Brain_Hippocampus	fetal
Macrophage	0.0243677	0.980559	CAD	Brain_Hippocampus	fetal
Endothelial cell	-0.00566699	0.995478	CAD	Brain_Hippocampus	fetal
Fibroblast	-1.84562	0.064948	CAD	Brain_Hypothalamus	fetal
Stromal cell	1.56021	0.118709	CAD	Brain_Hypothalamus	fetal
Astrocyte	-1.04464	0.29619	CAD	Brain_Hypothalamus	fetal
Macrophage	-1.00013	0.317246	CAD	Brain_Hypothalamus	fetal
Erythroid cell	0.674085	0.500257	CAD	Brain_Hypothalamus	fetal
Microglia	0.544772	0.58591	CAD	Brain_Hypothalamus	fetal
Oligodendrocyte	0.398968	0.689917	CAD	Brain_Hypothalamus	fetal
Neuron	-0.341704	0.732574	CAD	Brain_Hypothalamus	fetal
Proliferating cell	-0.33025	0.741211	CAD	Brain_Hypothalamus	fetal
Ependymal cell	0.311692	0.755275	CAD	Brain_Hypothalamus	fetal
Radial glia	0.233046	0.815725	CAD	Brain_Hypothalamus	fetal
Purkinje cell	0.196455	0.844254	CAD	Brain_Hypothalamus	fetal
Neutrophil	-0.0314103	0.974942	CAD	Brain_Hypothalamus	fetal
Endothelial cell	-0.0302319	0.975882	CAD	Brain_Hypothalamus	fetal
Endothelial cell	-1.63895	0.101223	CAD	Brain_Nucleus_accumbens_basal_ganglia	fetal
Macrophage	1.5986	0.109909	CAD	Brain_Nucleus_accumbens_basal_ganglia	fetal
Microglia	-1.2568	0.208827	CAD	Brain_Nucleus_accumbens_basal_ganglia	fetal
Fibroblast	1.17823	0.238705	CAD	Brain_Nucleus_accumbens_basal_ganglia	fetal
Neuron	0.743311	0.457293	CAD	Brain_Nucleus_accumbens_basal_ganglia	fetal
Ependymal cell	0.691274	0.489393	CAD	Brain_Nucleus_accumbens_basal_ganglia	fetal
Neutrophil	-0.685792	0.492844	CAD	Brain_Nucleus_accumbens_basal_ganglia	fetal
Stromal cell	-0.63309	0.526675	CAD	Brain_Nucleus_accumbens_basal_ganglia	fetal
Oligodendrocyte	0.625496	0.531646	CAD	Brain_Nucleus_accumbens_basal_ganglia	fetal
Purkinje cell	-0.590214	0.555047	CAD	Brain_Nucleus_accumbens_basal_ganglia	fetal
Proliferating cell	-0.383524	0.701331	CAD	Brain_Nucleus_accumbens_basal_ganglia	fetal
Astrocyte	0.279207	0.780086	CAD	Brain_Nucleus_accumbens_basal_ganglia	fetal
Erythroid cell	0.254075	0.799438	CAD	Brain_Nucleus_accumbens_basal_ganglia	fetal
Radial glia	-0.182402	0.855267	CAD	Brain_Nucleus_accumbens_basal_ganglia	fetal
Microglia	-1.68322	0.0923323	CAD	Brain_Putamen_basal_ganglia	fetal
Proliferating cell	1.62063	0.105097	CAD	Brain_Putamen_basal_ganglia	fetal
Endothelial cell	-1.13683	0.255608	CAD	Brain_Putamen_basal_ganglia	fetal
Macrophage	1.11799	0.26357	CAD	Brain_Putamen_basal_ganglia	fetal
Ependymal cell	1.02165	0.306945	CAD	Brain_Putamen_basal_ganglia	fetal
Neutrophil	-0.741329	0.458494	CAD	Brain_Putamen_basal_ganglia	fetal
Purkinje cell	0.429734	0.667389	CAD	Brain_Putamen_basal_ganglia	fetal
Neuron	-0.398811	0.690033	CAD	Brain_Putamen_basal_ganglia	fetal
Astrocyte	0.393209	0.694165	CAD	Brain_Putamen_basal_ganglia	fetal
Radial glia	-0.365212	0.714953	CAD	Brain_Putamen_basal_ganglia	fetal
Oligodendrocyte	-0.31259	0.754592	CAD	Brain_Putamen_basal_ganglia	fetal
Erythroid cell	-0.276487	0.782174	CAD	Brain_Putamen_basal_ganglia	fetal
Fibroblast	0.202434	0.839577	CAD	Brain_Putamen_basal_ganglia	fetal
Stromal cell	0.140047	0.888623	CAD	Brain_Putamen_basal_ganglia	fetal
Macrophage	0.92495	0.354992	CAD	Brain_Spinal_cord_cervical_c-1	fetal
Erythroid cell	-0.916076	0.359627	CAD	Brain_Spinal_cord_cervical_c-1	fetal
Microglia	-0.895526	0.370506	CAD	Brain_Spinal_cord_cervical_c-1	fetal
Ependymal cell	-0.866775	0.386065	CAD	Brain_Spinal_cord_cervical_c-1	fetal
Astrocyte	0.756586	0.449298	CAD	Brain_Spinal_cord_cervical_c-1	fetal
Proliferating cell	0.515392	0.606279	CAD	Brain_Spinal_cord_cervical_c-1	fetal
Neutrophil	0.285746	0.775073	CAD	Brain_Spinal_cord_cervical_c-1	fetal
Radial glia	-0.206308	0.83655	CAD	Brain_Spinal_cord_cervical_c-1	fetal
Fibroblast	-0.201243	0.840509	CAD	Brain_Spinal_cord_cervical_c-1	fetal
Endothelial cell	-0.148478	0.881966	CAD	Brain_Spinal_cord_cervical_c-1	fetal
Stromal cell	-0.113463	0.909664	CAD	Brain_Spinal_cord_cervical_c-1	fetal
Purkinje cell	-0.110233	0.912224	CAD	Brain_Spinal_cord_cervical_c-1	fetal
[truncated: 23,766 more rows]

## Sheet: MAGMA single cell datasets
Name	Taxonomy	Index	Sample type	#Cells	#Cell types	Data type	Sequence technique	Link
GSE93374	Mus musclus	mm14	Hypothalamic arcuate–median eminence complex (4-12 weeks)	20921	36	UMI	Single cell (drop-seq)	https://www.ncbi.nlm.nih.gov/geo/query/acc.cgi?acc=GSE93374
GSE99235	Mus musclus	mm16	Lung vascular cells (10-19 weeks)	1504	17	Count	Single cell (SMART-Seq2)	https://www.ncbi.nlm.nih.gov/geo/query/acc.cgi?acc=GSE99235
Tabula Muris FACS	Mus musclus	mm32	20 tissues/organs (10-15 weeks)	44949	119	Count	Single cell (FACS/SMART-Seq2)	https://figshare.com/articles/Single-cell_RNA-seq_data_from_Smart-seq2_sequencing_of_FACS_sorted_cells_v2_/5829687

## Sheet: Table F
Dataset	Link
Allen_Human_LGN_level2	http://celltypes.brain-map.org/download
Allen_Human_MTG_level2	http://celltypes.brain-map.org/download
Allen_Mouse_ALM_level2	http://celltypes.brain-map.org/download
Allen_Mouse_ALM2_level3	http://celltypes.brain-map.org/download
Allen_Mouse_LGd_level2	http://celltypes.brain-map.org/download
Allen_Mouse_LGd2_level3	http://celltypes.brain-map.org/download
Allen_Mouse_VISp_level2	http://celltypes.brain-map.org/download
Allen_Mouse_VISp2_level3	http://celltypes.brain-map.org/download
DroNc_Human_Hippocampus	https://portals.broadinstitute.org/single_cell#study-dronc-seq-single-nucleus-rna-seq-on-human-archived-brain
DroNc_Mouse_Hippocampus	https://portals.broadinstitute.org/single_cell#study-dronc-seq-single-nucleus-rna-seq-on-mouse-archived-brain
DropViz_all_level2	http://dropviz.org/
DropViz_CB_level2	http://dropviz.org/
DropViz_ENT_level2	http://dropviz.org/
DropViz_FC_level2	http://dropviz.org/
DropViz_GP_level2	http://dropviz.org/
DropViz_HC_level2	http://dropviz.org/
DropViz_PC_level2	http://dropviz.org/
DropViz_SN_level2	http://dropviz.org/
DropViz_STR_level2	http://dropviz.org/
DropViz_TH_level2	http://dropviz.org/
GSE100597_Mouse_Embryo	https://www.ncbi.nlm.nih.gov/geo/query/acc.cgi?acc=GSE100597
GSE104276_Human_Prefrontal_cortex_all_ages	https://www.ncbi.nlm.nih.gov/geo/query/acc.cgi?acc=GSE104276
GSE106678_Mouse_Cortex	https://portals.broadinstitute.org/single_cell/study/snucdrop-seq-dissecting-cell-type-composition-and-activity-dependent-transcriptional-state-in-mammalian-brains-by-massively-parallel-single-nucleus-rna-seq
GSE106707_Mouse_Striatum_Cortex
GSE67835_Human_Cortex	https://www.ncbi.nlm.nih.gov/geo/query/acc.cgi?acc=GSE67835
GSE81547_Human_Pancreas	https://www.ncbi.nlm.nih.gov/geo/query/acc.cgi?acc=GSE81547
GSE82187_Mouse_Striatum	https://www.ncbi.nlm.nih.gov/geo/query/acc.cgi?acc=GSE82187
GSE84133_Human_Pancreas	https://www.ncbi.nlm.nih.gov/geo/query/acc.cgi?acc=GSE84133
GSE84133_Mouse_Pancreas
GSE87544_Mouse_Hypothalamus	https://www.ncbi.nlm.nih.gov/geo/query/acc.cgi?acc=GSE87544
GSE89164_Mouse_Hindbrain	https://www.ncbi.nlm.nih.gov/geo/query/acc.cgi?acc=GSE89164
GSE89232_Human_Blood	https://www.ncbi.nlm.nih.gov/geo/query/acc.cgi?acc=GSE89232
GSE92332_Mouse_Epithelium_droplet	https://www.ncbi.nlm.nih.gov/geo/query/acc.cgi?acc=GSE92332
GSE92332_Mouse_Epithelium_SMARTseq
GSE93374_Mouse_Arc_ME_level2	https://www.ncbi.nlm.nih.gov/geo/query/acc.cgi?acc=GSE93374
GSE97478_Mouse_Striatum_Cortex
GSE98816_Mouse_Brain_Vascular	https://www.ncbi.nlm.nih.gov/geo/query/acc.cgi?acc=GSE98816
GSE99235_Mouse_Lung_Vascular	https://www.ncbi.nlm.nih.gov/geo/query/acc.cgi?acc=GSE99235
Linnarsson_GSE101601_Human_Temporal_cortex	https://www.ncbi.nlm.nih.gov/geo/query/acc.cgi?acc=GSE101601
Linnarsson_GSE101601_Mouse_Somatosensory_cortex	https://www.ncbi.nlm.nih.gov/geo/query/acc.cgi?acc=GSE101601
Linnarsson_GSE103840_Mouse_Dorsal_horn	https://www.ncbi.nlm.nih.gov/geo/query/acc.cgi?acc=GSE103840
Linnarsson_GSE104323_Mouse_Dentate_gyrus	https://www.ncbi.nlm.nih.gov/geo/query/acc.cgi?acc=GSE104323
Linnarsson_GSE59739_Mouse_Dorsal_root_ganglion_level3	https://www.ncbi.nlm.nih.gov/geo/query/acc.cgi?acc=GSE59739
Linnarsson_GSE60361_Mouse_Cortex_Hippocampus_level1	https://storage.googleapis.com/linnarsson-lab-www-blobs/blobs/cortex
Linnarsson_GSE67602_Mouse_Skin_Epidermis	https://www.ncbi.nlm.nih.gov/geo/query/acc.cgi?acc=GSE67602
Linnarsson_GSE74672_Mouse_Hypothalamus_level1	https://www.ncbi.nlm.nih.gov/geo/query/acc.cgi?acc=GSE74672
Linnarsson_GSE75330_Mouse_Oligodendrocytes	https://www.ncbi.nlm.nih.gov/geo/query/acc.cgi?acc=GSE75330
Linnarsson_GSE76381_Human_Midbrain	https://www.ncbi.nlm.nih.gov/geo/query/acc.cgi?acc=GSE76381
Linnarsson_GSE76381_Mouse_Midbrain
Linnarsson_GSE78845_Mouse_Ganglia	https://www.ncbi.nlm.nih.gov/geo/query/acc.cgi?acc=GSE78845
Linnarsson_GSE95315_Mouse_Dentate_gyrus	https://www.ncbi.nlm.nih.gov/geo/query/acc.cgi?acc=GSE95315
Linnarsson_GSE95752_Mouse_Dentate_gyrus	https://www.ncbi.nlm.nih.gov/geo/query/acc.cgi?acc=GSE95752
Linnarsson_MouseBrainAtlas_level5	http://mousebrain.org
MouseCellAtlas_Adult_all	http://bis.zju.edu.cn/MCA
MouseCellAtlas_all	http://bis.zju.edu.cn/MCA
PBMC_10x_68k	https://community.10xgenomics.com/t5/Data-Sharing/10x-Single-Cell-3-Paper-Zheng-et-al-2016-Datasets/td-p/231
PsychENCODE_Adult
PsychENCODE_Developmental
TabulaMuris_droplet_all	https://figshare.com/articles/Single-cell_RNA-seq_data_from_microfluidic_emulsion/5715025
TabulaMuris_FACS_all	https://figshare.com/articles/Single-cell_RNA-seq_data_from_Smart-seq2_sequencing_of_FACS_sorted_cells_v2_/5829687

## Sheet: Table G
The fraction of cell type proportion explained by genetics						Note: NA indicates the cell type proportion of the corresponding cell type estimated by CiberSort are 0
Cell type	P value	R2	Tissue	Mean_prop_assayed
Adipocyte	0.531814	0.000675527	HCL_Adipose_Subcutaneous_adult	0.35541
Macrophage	0.0406294	0.00721911	HCL_Adipose_Subcutaneous_adult	0.00490291
Mast.cell	0.227305	0.00251653	HCL_Adipose_Subcutaneous_adult	0.0364687
Neutrophil	0.225315	0.00253817	HCL_Adipose_Subcutaneous_adult	0.00293353
Proliferating.cell	0.752885	0.00017133	HCL_Adipose_Subcutaneous_adult	0.273104
Stromal.cell	4.22177e-07	0.0432712	HCL_Adipose_Subcutaneous_adult	0.327181
B.cell	0.201115	0.00424132	HCL_Artery_Aorta_adult	0.0331394
Basal.cell	0.488339	0.00124807	HCL_Artery_Aorta_adult	0.0311513
Endothelial.cell	0.353122	0.00223989	HCL_Artery_Aorta_adult	0.139876
Epithelial.cell	0.778048	0.000206602	HCL_Artery_Aorta_adult	0.0607771
Fibroblast	0.474991	0.00132641	HCL_Artery_Aorta_adult	0.0211343
Macrophage	0.30697	0.00271067	HCL_Artery_Aorta_adult	0.00252398
Mast.cell	0.151229	0.00534278	HCL_Artery_Aorta_adult	0.00783807
Smooth.muscle.cell	0.0509175	0.00986256	HCL_Artery_Aorta_adult	0.0583706
Stromal.cell	0.262766	0.00325639	HCL_Artery_Aorta_adult	0.558568
T.cell	0.208882	0.00409861	HCL_Artery_Aorta_adult	0.0866211
B.cell	0.013073	0.0288357	HCL_Artery_Coronary_adult	0.074249
Basal.cell	0.293225	0.00523448	HCL_Artery_Coronary_adult	0.135562
Endothelial.cell	0.299904	0.00509205	HCL_Artery_Coronary_adult	0.150172
Epithelial.cell	0.0173986	0.02651	HCL_Artery_Coronary_adult	0.0234562
Fibroblast	0.818954	0.000248855	HCL_Artery_Coronary_adult	0.0725792
Macrophage	0.30171	0.00505425	HCL_Artery_Coronary_adult	0.0990432
Mast.cell	0.990461	6.79054e-07	HCL_Artery_Coronary_adult	0.00695439
Smooth.muscle.cell	0.000512552	0.0557234	HCL_Artery_Coronary_adult	0.190081
Stromal.cell	0.00714902	0.0337869	HCL_Artery_Coronary_adult	0.237818
T.cell	0.301166	0.00506561	HCL_Artery_Coronary_adult	0.0100857
B.cell	0.0198236	0.00928995	HCL_Artery_Tibial_adult	0.0679715
Basal.cell	0.0745615	0.00545306	HCL_Artery_Tibial_adult	0.0125212
Endothelial.cell	5.03323e-09	0.057079	HCL_Artery_Tibial_adult	0.0593729
Epithelial.cell	0.00229259	0.0158645	HCL_Artery_Tibial_adult	0.0224399
Fibroblast	0.00398533	0.0141559	HCL_Artery_Tibial_adult	0.000310232
Macrophage	0.484107	0.000841602	HCL_Artery_Tibial_adult	0.00138988
Mast.cell	0.770332	0.000146558	HCL_Artery_Tibial_adult	0.000818616
Smooth.muscle.cell	0.0437418	0.00696872	HCL_Artery_Tibial_adult	0.222752
Stromal.cell	0.0494851	0.006614	HCL_Artery_Tibial_adult	0.308757
T.cell	0.417083	0.00113181	HCL_Artery_Tibial_adult	0.303668
Astrocyte	0.16338	0.0152395	HCL_Brain_Amygdala_fetal	0.235147
Endothelial.cell	0.770737	0.000671077	HCL_Brain_Amygdala_fetal	0.118712
Ependymal.cell	0.677583	0.00136553	HCL_Brain_Amygdala_fetal	0.0854972
Erythroid.cell	2.05214e-05	0.133587	HCL_Brain_Amygdala_fetal	0.0390093
Fibroblast	0.557482	0.00271631	HCL_Brain_Amygdala_fetal	6.58815e-06
Macrophage	0.598255	0.00219233	HCL_Brain_Amygdala_fetal	0.0012404
Microglia	0.192416	0.013341	HCL_Brain_Amygdala_fetal	0.121956
Neuron	0.99157	8.82427e-07	HCL_Brain_Amygdala_fetal	0.011736
Neutrophil	0.625633	0.00187987	HCL_Brain_Amygdala_fetal	0.00223824
Oligodendrocyte	0.881505	0.000175631	HCL_Brain_Amygdala_fetal	0.0678713
Proliferating.cell	0.768147	0.000686767	HCL_Brain_Amygdala_fetal	0.0563214
Purkinje.cell	0.608154	0.00207586	HCL_Brain_Amygdala_fetal	0.0740495
Radial.glia	NA	NA	HCL_Brain_Amygdala_fetal	0
Stromal.cell	0.919836	8.00627e-05	HCL_Brain_Amygdala_fetal	0.186215
Astrocyte	0.116901	0.0168688	HCL_Brain_Anterior_cingulate_cortex_BA24_fetal	0.0426771
Endothelial.cell	0.856323	0.000226836	HCL_Brain_Anterior_cingulate_cortex_BA24_fetal	0.0219711
Ependymal.cell	0.82497	0.000338421	HCL_Brain_Anterior_cingulate_cortex_BA24_fetal	0.000247065
Erythroid.cell	2.89255e-08	0.191831	HCL_Brain_Anterior_cingulate_cortex_BA24_fetal	0.0125355
Fibroblast	NA	NA	HCL_Brain_Anterior_cingulate_cortex_BA24_fetal	0
Macrophage	0.118967	0.0166817	HCL_Brain_Anterior_cingulate_cortex_BA24_fetal	0.042075
Microglia	0.0638956	0.0234793	HCL_Brain_Anterior_cingulate_cortex_BA24_fetal	0.00411613
Neuron	0.633832	0.001569	HCL_Brain_Anterior_cingulate_cortex_BA24_fetal	0.0729111
Neutrophil	0.528767	0.00274197	HCL_Brain_Anterior_cingulate_cortex_BA24_fetal	0.0067085
Oligodendrocyte	NA	NA	HCL_Brain_Anterior_cingulate_cortex_BA24_fetal	0
Proliferating.cell	0.911138	8.61922e-05	HCL_Brain_Anterior_cingulate_cortex_BA24_fetal	0.0723311
Purkinje.cell	0.248117	0.00918843	HCL_Brain_Anterior_cingulate_cortex_BA24_fetal	0.0915667
Radial.glia	0.265812	0.0085324	HCL_Brain_Anterior_cingulate_cortex_BA24_fetal	0.0999275
Stromal.cell	0.181941	0.0122543	HCL_Brain_Anterior_cingulate_cortex_BA24_fetal	0.532933
Astrocyte	0.561666	0.00175734	HCL_Brain_Caudate_basal_ganglia_fetal	0.00193711
Endothelial.cell	0.000450636	0.0622564	HCL_Brain_Caudate_basal_ganglia_fetal	0.00756206
Ependymal.cell	0.880917	0.000117183	HCL_Brain_Caudate_basal_ganglia_fetal	0.0136057
Erythroid.cell	0.749096	0.00053402	HCL_Brain_Caudate_basal_ganglia_fetal	0.00322363
Fibroblast	NA	NA	HCL_Brain_Caudate_basal_ganglia_fetal	0
Macrophage	0.555435	0.00181386	HCL_Brain_Caudate_basal_ganglia_fetal	0.00733238
Microglia	0.0417696	0.0214097	HCL_Brain_Caudate_basal_ganglia_fetal	0.0190802
Neuron	0.548668	0.00187661	HCL_Brain_Caudate_basal_ganglia_fetal	0.0349901
Neutrophil	0.000145113	0.0726043	HCL_Brain_Caudate_basal_ganglia_fetal	0.00448873
Oligodendrocyte	0.146049	0.0109734	HCL_Brain_Caudate_basal_ganglia_fetal	0.206556
Proliferating.cell	0.903949	7.60394e-05	HCL_Brain_Caudate_basal_ganglia_fetal	0.000605759
Purkinje.cell	0.412123	0.00350645	HCL_Brain_Caudate_basal_ganglia_fetal	0.100244
Radial.glia	0.110407	0.0132192	HCL_Brain_Caudate_basal_ganglia_fetal	0.00458939
Stromal.cell	0.515364	0.00220727	HCL_Brain_Caudate_basal_ganglia_fetal	0.595785
Astrocyte	0.509584	0.0025181	HCL_Brain_Cerebellar_Hemisphere_fetal	0.130131
Endothelial.cell	0.107013	0.0149467	HCL_Brain_Cerebellar_Hemisphere_fetal	0.0549347
Ependymal.cell	0.656957	0.00114277	HCL_Brain_Cerebellar_Hemisphere_fetal	0.00778869
Erythroid.cell	0.0523621	0.0215847	HCL_Brain_Cerebellar_Hemisphere_fetal	0.00230898
Fibroblast	NA	NA	HCL_Brain_Cerebellar_Hemisphere_fetal	0
Macrophage	0.903481	8.52442e-05	HCL_Brain_Cerebellar_Hemisphere_fetal	0.011387
Microglia	0.0615945	0.0200507	HCL_Brain_Cerebellar_Hemisphere_fetal	0.00230139
Neuron	0.0281699	0.0275416	HCL_Brain_Cerebellar_Hemisphere_fetal	0.0129656
Neutrophil	0.652577	0.00117419	HCL_Brain_Cerebellar_Hemisphere_fetal	0.00116055
Oligodendrocyte	0.0214436	0.030203	HCL_Brain_Cerebellar_Hemisphere_fetal	0.0315604
Proliferating.cell	0.501332	0.00261752	HCL_Brain_Cerebellar_Hemisphere_fetal	0.0439772
Purkinje.cell	0.00413885	0.0465443	HCL_Brain_Cerebellar_Hemisphere_fetal	0.287297
Radial.glia	0.150664	0.0119025	HCL_Brain_Cerebellar_Hemisphere_fetal	0.00610192
Stromal.cell	0.459603	0.00316518	HCL_Brain_Cerebellar_Hemisphere_fetal	0.408085
Astrocyte	NA	NA	HCL_Brain_Cerebellum_fetal	0
Endothelial.cell	0.658471	0.000945732	HCL_Brain_Cerebellum_fetal	0.00961634
Ependymal.cell	0.235249	0.00679922	HCL_Brain_Cerebellum_fetal	0.0164663
Erythroid.cell	0.0297507	0.022615	HCL_Brain_Cerebellum_fetal	0.0516956
Fibroblast	NA	NA	HCL_Brain_Cerebellum_fetal	0
Macrophage	0.470172	0.00252257	HCL_Brain_Cerebellum_fetal	0.0205539
Microglia	0.770377	0.000412479	HCL_Brain_Cerebellum_fetal	0.000598075
Neuron	NA	NA	HCL_Brain_Cerebellum_fetal	0
Neutrophil	0.0681486	0.0159825	HCL_Brain_Cerebellum_fetal	0.00348543
Oligodendrocyte	0.196173	0.0080576	HCL_Brain_Cerebellum_fetal	0.296349
Proliferating.cell	NA	NA	HCL_Brain_Cerebellum_fetal	0
Purkinje.cell	0.199914	0.00792482	HCL_Brain_Cerebellum_fetal	0.110097
Radial.glia	0.0579276	0.017262	HCL_Brain_Cerebellum_fetal	0.0676741
Stromal.cell	0.770947	0.000410376	HCL_Brain_Cerebellum_fetal	0.423464
Astrocyte	0.2821	0.00569699	HCL_Brain_Cortex_fetal	0.00194807
Endothelial.cell	0.152861	0.0100404	HCL_Brain_Cortex_fetal	0.0544508
Ependymal.cell	0.359029	0.00414586	HCL_Brain_Cortex_fetal	0.00984013
Erythroid.cell	1.23085e-08	0.148009	HCL_Brain_Cortex_fetal	0.0329504
Fibroblast	NA	NA	HCL_Brain_Cortex_fetal	0
Macrophage	0.610146	0.00128293	HCL_Brain_Cortex_fetal	0.0369842
Microglia	0.0812073	0.0149029	HCL_Brain_Cortex_fetal	0.00750507
Neuron	0.458812	0.0027064	HCL_Brain_Cortex_fetal	0.0152455
Neutrophil	0.0355916	0.0215739	HCL_Brain_Cortex_fetal	0.000620266
Oligodendrocyte	0.00604224	0.0365384	HCL_Brain_Cortex_fetal	0.244656
Proliferating.cell	0.189798	0.00845384	HCL_Brain_Cortex_fetal	0.000294029
Purkinje.cell	0.41071	0.00333636	HCL_Brain_Cortex_fetal	0.104579
Radial.glia	0.561196	0.00166595	HCL_Brain_Cortex_fetal	0.050645
Stromal.cell	0.601579	0.00134537	HCL_Brain_Cortex_fetal	0.440282
Astrocyte	0.0251367	0.0286505	HCL_Brain_Frontal_Cortex_BA9_fetal	0.156725
Endothelial.cell	0.459214	0.00317066	HCL_Brain_Frontal_Cortex_BA9_fetal	0.0427425
Ependymal.cell	0.889363	0.000112177	HCL_Brain_Frontal_Cortex_BA9_fetal	0.0491076
Erythroid.cell	5.44915e-06	0.112935	HCL_Brain_Frontal_Cortex_BA9_fetal	0.0132609
Fibroblast	0.225624	0.00847536	HCL_Brain_Frontal_Cortex_BA9_fetal	0.000708056
Macrophage	0.777659	0.000462114	HCL_Brain_Frontal_Cortex_BA9_fetal	0.0923853
Microglia	0.519156	0.00240619	HCL_Brain_Frontal_Cortex_BA9_fetal	0.206196
Neuron	0.845323	0.000220611	HCL_Brain_Frontal_Cortex_BA9_fetal	0.00106553
Neutrophil	0.676872	0.00100626	HCL_Brain_Frontal_Cortex_BA9_fetal	0.00182254
Oligodendrocyte	NA	NA	HCL_Brain_Frontal_Cortex_BA9_fetal	0
Proliferating.cell	0.633717	0.00131538	HCL_Brain_Frontal_Cortex_BA9_fetal	0.0672457
Purkinje.cell	0.103753	0.015227	HCL_Brain_Frontal_Cortex_BA9_fetal	0.164826
Radial.glia	0.800089	0.000371676	HCL_Brain_Frontal_Cortex_BA9_fetal	0.000361066
Stromal.cell	0.180915	0.0103236	HCL_Brain_Frontal_Cortex_BA9_fetal	0.203554
Astrocyte	0.572526	0.00195791	HCL_Brain_Hippocampus_fetal	0.195382
Endothelial.cell	0.122067	0.0146035	HCL_Brain_Hippocampus_fetal	0.0332694
Ependymal.cell	0.0081136	0.0422101	HCL_Brain_Hippocampus_fetal	0.00987726
Erythroid.cell	1.24129e-06	0.134704	HCL_Brain_Hippocampus_fetal	0.143087
Fibroblast	0.941992	3.25832e-05	HCL_Brain_Hippocampus_fetal	0.0204341
Macrophage	0.894814	0.000107568	HCL_Brain_Hippocampus_fetal	0.0566086
Microglia	0.802201	0.000386077	HCL_Brain_Hippocampus_fetal	0.061821
Neuron	0.471292	0.0031884	HCL_Brain_Hippocampus_fetal	0.000193557
Neutrophil	0.282586	0.00708007	HCL_Brain_Hippocampus_fetal	0.0701218
Oligodendrocyte	0.462469	0.003317	HCL_Brain_Hippocampus_fetal	0.0385809
Proliferating.cell	0.619716	0.00151433	HCL_Brain_Hippocampus_fetal	0.0189535
Purkinje.cell	0.729181	0.000737354	HCL_Brain_Hippocampus_fetal	0.217431
Radial.glia	0.455344	0.00342374	HCL_Brain_Hippocampus_fetal	0.0474262
Stromal.cell	0.864954	0.00017798	HCL_Brain_Hippocampus_fetal	0.086813
Astrocyte	0.0796343	0.018175	HCL_Brain_Hypothalamus_fetal	0.019563
Endothelial.cell	0.805027	0.000363711	HCL_Brain_Hypothalamus_fetal	0.00253238
Ependymal.cell	0.746856	0.000621843	HCL_Brain_Hypothalamus_fetal	0.0023193
Erythroid.cell	3.9972e-05	0.0958226	HCL_Brain_Hypothalamus_fetal	0.00120809
Fibroblast	0.686831	0.000969896	HCL_Brain_Hypothalamus_fetal	0.0542274
Macrophage	0.97971	3.86138e-06	HCL_Brain_Hypothalamus_fetal	0.226279
Microglia	0.593959	0.00169529	HCL_Brain_Hypothalamus_fetal	0.299346
Neuron	0.0289744	0.0280706	HCL_Brain_Hypothalamus_fetal	0.0346833
Neutrophil	0.212101	0.00925254	HCL_Brain_Hypothalamus_fetal	7.33854e-05
Oligodendrocyte	0.112393	0.0149335	HCL_Brain_Hypothalamus_fetal	0.00734065
Proliferating.cell	0.174076	0.0109691	HCL_Brain_Hypothalamus_fetal	0.00397245
Purkinje.cell	0.504924	0.00265063	HCL_Brain_Hypothalamus_fetal	0.203423
Radial.glia	0.348191	0.00524015	HCL_Brain_Hypothalamus_fetal	0.0363966
Stromal.cell	0.814552	0.000328405	HCL_Brain_Hypothalamus_fetal	0.108635
Astrocyte	0.824195	0.000247347	HCL_Brain_Nucleus_accumbens_basal_ganglia_fetal	0.185061
Endothelial.cell	0.0770786	0.0155442	HCL_Brain_Nucleus_accumbens_basal_ganglia_fetal	0.0708663
Ependymal.cell	0.00370809	0.041334	HCL_Brain_Nucleus_accumbens_basal_ganglia_fetal	0.00416387
Erythroid.cell	0.257955	0.00639398	HCL_Brain_Nucleus_accumbens_basal_ganglia_fetal	0.00022634
Fibroblast	NA	NA	HCL_Brain_Nucleus_accumbens_basal_ganglia_fetal	0
Macrophage	0.097034	0.0137077	HCL_Brain_Nucleus_accumbens_basal_ganglia_fetal	0.0225151
Microglia	0.529405	0.00198065	HCL_Brain_Nucleus_accumbens_basal_ganglia_fetal	0.0479103
Neuron	0.207286	0.00793961	HCL_Brain_Nucleus_accumbens_basal_ganglia_fetal	0.000834593
Neutrophil	0.676931	0.000869802	HCL_Brain_Nucleus_accumbens_basal_ganglia_fetal	0.00332699
Oligodendrocyte	0.923426	4.63089e-05	HCL_Brain_Nucleus_accumbens_basal_ganglia_fetal	0.149046
Proliferating.cell	0.770886	0.000425003	HCL_Brain_Nucleus_accumbens_basal_ganglia_fetal	0.000956569
Purkinje.cell	0.98816	1.10393e-06	HCL_Brain_Nucleus_accumbens_basal_ganglia_fetal	0.260367
Radial.glia	0.090879	0.0142272	HCL_Brain_Nucleus_accumbens_basal_ganglia_fetal	0.0513368
Stromal.cell	0.011877	0.0312267	HCL_Brain_Nucleus_accumbens_basal_ganglia_fetal	0.203389
Astrocyte	0.868614	0.000163351	HCL_Brain_Putamen_basal_ganglia_fetal	0.106518
Endothelial.cell	0.872649	0.000153386	HCL_Brain_Putamen_basal_ganglia_fetal	0.0185046
Ependymal.cell	0.833481	0.000263847	HCL_Brain_Putamen_basal_ganglia_fetal	0.00251723
Erythroid.cell	0.467504	0.00314648	HCL_Brain_Putamen_basal_ganglia_fetal	0.00291094
Fibroblast	NA	NA	HCL_Brain_Putamen_basal_ganglia_fetal	0
Macrophage	0.438478	0.00357722	HCL_Brain_Putamen_basal_ganglia_fetal	0.0185797
Microglia	0.145683	0.0125585	HCL_Brain_Putamen_basal_ganglia_fetal	0.00173413
Neuron	0.627409	0.00140552	HCL_Brain_Putamen_basal_ganglia_fetal	0.0040107
Neutrophil	0.00056847	0.0684476	HCL_Brain_Putamen_basal_ganglia_fetal	0.000651354
Oligodendrocyte	0.377464	0.0046396	HCL_Brain_Putamen_basal_ganglia_fetal	0.00608927
Proliferating.cell	0.519389	0.00247517	HCL_Brain_Putamen_basal_ganglia_fetal	0.0586808
Purkinje.cell	0.366179	0.00486326	HCL_Brain_Putamen_basal_ganglia_fetal	0.198175
Radial.glia	NA	NA	HCL_Brain_Putamen_basal_ganglia_fetal	0
Stromal.cell	0.38786	0.00444166	HCL_Brain_Putamen_basal_ganglia_fetal	0.581627
Astrocyte	0.413173	0.00540755	HCL_Brain_Spinal_cord_cervical_c-1_fetal	0.0747865
Endothelial.cell	0.106905	0.0208274	HCL_Brain_Spinal_cord_cervical_c-1_fetal	0.00994091
Ependymal.cell	0.0904115	0.0229471	HCL_Brain_Spinal_cord_cervical_c-1_fetal	0.00151356
Erythroid.cell	0.282142	0.00932252	HCL_Brain_Spinal_cord_cervical_c-1_fetal	0.0018868
Fibroblast	0.0844015	0.0238249	HCL_Brain_Spinal_cord_cervical_c-1_fetal	0.000474476
Macrophage	0.0111569	0.0508094	HCL_Brain_Spinal_cord_cervical_c-1_fetal	0.0355383
Microglia	0.59356	0.00230355	HCL_Brain_Spinal_cord_cervical_c-1_fetal	0.0692494
Neuron	NA	NA	HCL_Brain_Spinal_cord_cervical_c-1_fetal	0
Neutrophil	0.585597	0.00240415	HCL_Brain_Spinal_cord_cervical_c-1_fetal	0.0161082
Oligodendrocyte	0.0583866	0.0285919	HCL_Brain_Spinal_cord_cervical_c-1_fetal	0.270885
Proliferating.cell	0.885781	0.00016706	HCL_Brain_Spinal_cord_cervical_c-1_fetal	0.00896499
Purkinje.cell	0.85826	0.000258217	HCL_Brain_Spinal_cord_cervical_c-1_fetal	0.245009
Radial.glia	0.267392	0.00991058	HCL_Brain_Spinal_cord_cervical_c-1_fetal	0.020081
Stromal.cell	0.615596	0.00203924	HCL_Brain_Spinal_cord_cervical_c-1_fetal	0.245562
Astrocyte	0.733964	0.00103536	HCL_Brain_Substantia_nigra_fetal	0.0898706
Endothelial.cell	0.0176901	0.0492092	HCL_Brain_Substantia_nigra_fetal	0.12625
Ependymal.cell	0.000443087	0.104772	HCL_Brain_Substantia_nigra_fetal	0.0152829
Erythroid.cell	0.0842685	0.0263771	HCL_Brain_Substantia_nigra_fetal	0.0431833
Fibroblast	0.179386	0.0160375	HCL_Brain_Substantia_nigra_fetal	0.0475696
Macrophage	0.0513653	0.0334739	HCL_Brain_Substantia_nigra_fetal	0.0528459
Microglia	0.0581699	0.0316735	HCL_Brain_Substantia_nigra_fetal	0.151282
Neuron	0.289817	0.00999862	HCL_Brain_Substantia_nigra_fetal	0.0194166
Neutrophil	0.000108737	0.125698	HCL_Brain_Substantia_nigra_fetal	0.0100516
Oligodendrocyte	0.0854055	0.0261878	HCL_Brain_Substantia_nigra_fetal	0.144851
Proliferating.cell	0.674542	0.00158022	HCL_Brain_Substantia_nigra_fetal	0.0206473
Purkinje.cell	0.725025	0.00110905	HCL_Brain_Substantia_nigra_fetal	0.168907
Radial.glia	0.834978	0.000389137	HCL_Brain_Substantia_nigra_fetal	0.0456298
Stromal.cell	0.556082	0.00310307	HCL_Brain_Substantia_nigra_fetal	0.0642125
B.cell	0.203739	0.00492027	HCL_Esophagus_Gastroesophageal_Junction_adult	0.431199
Basal.cell	0.176725	0.00555688	HCL_Esophagus_Gastroesophageal_Junction_adult	0.105672
Endothelial.cell	0.627575	0.00071841	HCL_Esophagus_Gastroesophageal_Junction_adult	0.024412
Epithelial.cell	0.03734	0.0131489	HCL_Esophagus_Gastroesophageal_Junction_adult	0.00530001
Fibroblast	0.0145839	0.018052	HCL_Esophagus_Gastroesophageal_Junction_adult	0.277798
Keratinocyte	0.313204	0.00310087	HCL_Esophagus_Gastroesophageal_Junction_adult	0.00186575
Lymphocyte	0.528837	0.00121034	HCL_Esophagus_Gastroesophageal_Junction_adult	0.000228938
Macrophage	0.25293	0.00398303	HCL_Esophagus_Gastroesophageal_Junction_adult	0.00144029
Mast.cell	0.00755421	0.0215542	HCL_Esophagus_Gastroesophageal_Junction_adult	0.0049637
MT.high.cell	NA	NA	HCL_Esophagus_Gastroesophageal_Junction_adult	0
Mucosal.cell	0.769988	0.000261011	HCL_Esophagus_Gastroesophageal_Junction_adult	0.0114479
Neutrophil	0.561663	0.00102797	HCL_Esophagus_Gastroesophageal_Junction_adult	0.0129297
Smooth.muscle.cell	0.12218	0.00726856	HCL_Esophagus_Gastroesophageal_Junction_adult	0.122744
Stromal.cell	NA	NA	HCL_Esophagus_Gastroesophageal_Junction_adult	0
B.cell	0.414985	0.00134282	HCL_Esophagus_Mucosa_adult	0.0144809
Basal.cell	0.285818	0.00230112	HCL_Esophagus_Mucosa_adult	0.234147
Endothelial.cell	0.517314	0.000847455	HCL_Esophagus_Mucosa_adult	0.0507944
Epithelial.cell	0.583973	0.000606198	HCL_Esophagus_Mucosa_adult	0.055038
Fibroblast	2.03555e-05	0.0360494	HCL_Esophagus_Mucosa_adult	0.112643
Keratinocyte	0.406536	0.00139217	HCL_Esophagus_Mucosa_adult	0.359877
Lymphocyte	0.683565	0.000335919	HCL_Esophagus_Mucosa_adult	0.0630448
Macrophage	0.163031	0.00392732	HCL_Esophagus_Mucosa_adult	0.079467
Mast.cell	0.612144	0.000519713	HCL_Esophagus_Mucosa_adult	0.000364916
MT.high.cell	0.648672	0.000419687	HCL_Esophagus_Mucosa_adult	0.00078376
Mucosal.cell	0.127608	0.00468337	HCL_Esophagus_Mucosa_adult	0.0139402
Neutrophil	0.429424	0.00126185	HCL_Esophagus_Mucosa_adult	7.08116e-05
Smooth.muscle.cell	0.577244	0.000628138	HCL_Esophagus_Mucosa_adult	0.00155563
Stromal.cell	7.17536e-06	0.0399211	HCL_Esophagus_Mucosa_adult	0.0137932
B.cell	0.526914	0.000865224	HCL_Esophagus_Muscularis_adult	0.0112876
Basal.cell	0.622816	0.000522955	HCL_Esophagus_Muscularis_adult	0.0128494
Endothelial.cell	0.904997	3.07988e-05	HCL_Esophagus_Muscularis_adult	0.10626
Epithelial.cell	0.776222	0.000174678	HCL_Esophagus_Muscularis_adult	0.0137103
Fibroblast	0.00876383	0.014745	HCL_Esophagus_Muscularis_adult	0.556504
Keratinocyte	0.237548	0.00301185	HCL_Esophagus_Muscularis_adult	0.000721115
Lymphocyte	0.671614	0.000388509	HCL_Esophagus_Muscularis_adult	0.196721
Macrophage	3.30517e-08	0.0638577	HCL_Esophagus_Muscularis_adult	0.0196715
Mast.cell	0.00375809	0.0179921	HCL_Esophagus_Muscularis_adult	0.00770885
MT.high.cell	NA	NA	HCL_Esophagus_Muscularis_adult	0
Mucosal.cell	0.95138	8.0384e-06	HCL_Esophagus_Muscularis_adult	0.0102626
Neutrophil	0.00401693	0.0177352	HCL_Esophagus_Muscularis_adult	0.00850796
Smooth.muscle.cell	2.20109e-05	0.0381854	HCL_Esophagus_Muscularis_adult	0.0557328
Stromal.cell	0.658514	0.000422254	HCL_Esophagus_Muscularis_adult	6.41214e-05
Apoptotic.cell	0.0294268	0.0127528	HCL_Heart_Atrial_Appendage_adult	0.0372016
Cardiomyocyte	0.998713	7.03967e-09	HCL_Heart_Atrial_Appendage_adult	0.492743
Dendritic.cell	0.0182849	0.0149577	HCL_Heart_Atrial_Appendage_adult	0.046544
Endothelial.cell	0.286247	0.0030729	HCL_Heart_Atrial_Appendage_adult	0.0674243
Fibroblast	0.554695	0.000943999	HCL_Heart_Atrial_Appendage_adult	0.092602
Macrophage	0.450195	0.00154187	HCL_Heart_Atrial_Appendage_adult	0.0113241
Mast.cell	0.6681	0.000497394	HCL_Heart_Atrial_Appendage_adult	0.0106561
Neutrophil	0.444975	0.00157769	HCL_Heart_Atrial_Appendage_adult	0.00080017
Smooth.muscle.cell	0.34806	0.00238016	HCL_Heart_Atrial_Appendage_adult	0.170894
T.cell	0.607193	0.000714987	HCL_Heart_Atrial_Appendage_adult	0.0698103
Apoptotic.cell	0.0415942	0.0107673	HCL_Heart_Left_Ventricle_adult	0.0752498
Cardiomyocyte	0.807407	0.000154942	HCL_Heart_Left_Ventricle_adult	0.697848
Dendritic.cell	0.377984	0.00202467	HCL_Heart_Left_Ventricle_adult	0.0197347
Endothelial.cell	0.0257775	0.0128782	HCL_Heart_Left_Ventricle_adult	0.0551117
Fibroblast	0.0352772	0.0114894	HCL_Heart_Left_Ventricle_adult	0.134278
Macrophage	0.0831313	0.00779887	HCL_Heart_Left_Ventricle_adult	0.000255374
Mast.cell	0.290243	0.00291229	HCL_Heart_Left_Ventricle_adult	0.000381072
Neutrophil	0.142711	0.00558662	HCL_Heart_Left_Ventricle_adult	9.37716e-05
Smooth.muscle.cell	0.73118	0.000307725	HCL_Heart_Left_Ventricle_adult	0.00395519
T.cell	0.710433	0.000359375	HCL_Heart_Left_Ventricle_adult	0.0130915
Acinar.cell	0.771379	0.000279075	HCL_Pancreas_adult	0.969721
Alpha.cell	NA	NA	HCL_Pancreas_adult	0
Beta.cell	0.822588	0.00016618	HCL_Pancreas_adult	0.000330412
Ductal.cell	0.0566995	0.0119328	HCL_Pancreas_adult	0.00982455
Endothelial.cell	NA	NA	HCL_Pancreas_adult	0
Exocrine.cell	0.429183	0.00206409	HCL_Pancreas_adult	0.0043243
Fibroblast	0.904894	4.71917e-05	HCL_Pancreas_adult	0.00977542
Macrophage	0.850757	0.000117022	HCL_Pancreas_adult	0.00553581
Smooth.muscle.cell	0.845818	0.000124995	HCL_Pancreas_adult	0.00049128
Basal.cell	0.559693	0.00155593	HCL_Prostate_adult	0.244276
Endothelial.cell	0.227564	0.00664153	HCL_Prostate_adult	0.0452717
Epithelial.cell	0.0918472	0.0129212	HCL_Prostate_adult	0.0158872
Fibroblast	0.192527	0.00774182	HCL_Prostate_adult	0.0469074
Luminal.cell	0.0462005	0.0180243	HCL_Prostate_adult	0.00198195
Macrophage	0.292992	0.00504817	HCL_Prostate_adult	0.177699
Neuroendocrine.cell	0.0404759	0.0190285	HCL_Prostate_adult	0.419762
Neutrophil	0.311414	0.00467856	HCL_Prostate_adult	0.0027852
Smooth.muscle.cell	0.365075	0.00374746	HCL_Prostate_adult	0.0412469
T.cell	0.326653	0.0043936	HCL_Prostate_adult	0.00418231
Endothelial.cell	0.186878	0.0033802	HCL_Skin_Not_Sun_Exposed_Suprapubic_fetal	0.280536
Erythroid.cell	3.62749e-05	0.0326089	HCL_Skin_Not_Sun_Exposed_Suprapubic_fetal	0.0232513
Fibroblast	0.418183	0.00127308	HCL_Skin_Not_Sun_Exposed_Suprapubic_fetal	0.0409792
Keratinocyte	0.443138	0.00114248	HCL_Skin_Not_Sun_Exposed_Suprapubic_fetal	0.0194712
Macrophage	0.157301	0.00387969	HCL_Skin_Not_Sun_Exposed_Suprapubic_fetal	0.0731727
Mast.cell	0.0439981	0.0078536	HCL_Skin_Not_Sun_Exposed_Suprapubic_fetal	0.0396818
Melanocyte	0.332811	0.00182133	HCL_Skin_Not_Sun_Exposed_Suprapubic_fetal	0.0401744
Mesenchymal.cell	0.203155	0.00314285	HCL_Skin_Not_Sun_Exposed_Suprapubic_fetal	0.000885544
Neutrophil	0.717946	0.000253553	HCL_Skin_Not_Sun_Exposed_Suprapubic_fetal	0.0309331
Osteoblast	0.0361212	0.00849889	HCL_Skin_Not_Sun_Exposed_Suprapubic_fetal	0.0822444
Proliferating.cell	0.76003	0.000181314	HCL_Skin_Not_Sun_Exposed_Suprapubic_fetal	0.00905349
Skeletal.muscle.cell	0.187328	0.00337333	HCL_Skin_Not_Sun_Exposed_Suprapubic_fetal	0.201732
Smooth.muscle.cell	0.396364	0.00139714	HCL_Skin_Not_Sun_Exposed_Suprapubic_fetal	0.157885
Endothelial.cell	0.333385	0.00155183	HCL_Skin_Sun_Exposed_Lower_leg_fetal	0.0508801
Erythroid.cell	NA	NA	HCL_Skin_Sun_Exposed_Lower_leg_fetal	0
Fibroblast	0.386981	0.0012414	HCL_Skin_Sun_Exposed_Lower_leg_fetal	0.0518862
Keratinocyte	0.0305905	0.00773062	HCL_Skin_Sun_Exposed_Lower_leg_fetal	0.179247
Macrophage	0.0596082	0.0058719	HCL_Skin_Sun_Exposed_Lower_leg_fetal	0.0596902
Mast.cell	9.7558e-11	0.0671334	HCL_Skin_Sun_Exposed_Lower_leg_fetal	0.0524016
Melanocyte	0.945658	7.71081e-06	HCL_Skin_Sun_Exposed_Lower_leg_fetal	0.015846
Mesenchymal.cell	0.275851	0.00196888	HCL_Skin_Sun_Exposed_Lower_leg_fetal	4.55752e-05
Neutrophil	0.393378	0.00120836	HCL_Skin_Sun_Exposed_Lower_leg_fetal	0.0042861
Osteoblast	0.224371	0.00244711	HCL_Skin_Sun_Exposed_Lower_leg_fetal	0.0284742
Proliferating.cell	0.058833	0.00590776	HCL_Skin_Sun_Exposed_Lower_leg_fetal	0.000291264
Skeletal.muscle.cell	0.482012	0.00082009	HCL_Skin_Sun_Exposed_Lower_leg_fetal	0.293484
Smooth.muscle.cell	0.619901	0.000408227	HCL_Skin_Sun_Exposed_Lower_leg_fetal	0.263468
B.cell	0.340969	0.00403097	HCL_Spleen_adult	0.00821356
Endothelial.cell	0.00878299	0.0301222	HCL_Spleen_adult	0.193781
Erythroid.cell	1.13025e-26	0.398905	HCL_Spleen_adult	0.403563
Lymphoid.progenitor.cell	0.00630432	0.0326882	HCL_Spleen_adult	0.172439
Macrophage	0.00581422	0.0333163	HCL_Spleen_adult	0.0643919
Neutrophil	2.25471e-09	0.147169	HCL_Spleen_adult	0.153189
T.cell	0.374389	0.0035085	HCL_Spleen_adult	0.0044222
B.cell	0.59255	0.000890362	HCL_Stomach_adult	0.027131
Chromaffin.cell	0.346351	0.00275446	HCL_Stomach_adult	0.103395
D.cell..X.A.cell	0.0885769	0.00897979	HCL_Stomach_adult	0.000189251
Endothelial.cell	0.863599	9.17941e-05	HCL_Stomach_adult	0.00227598
Epithelial.cell	0.0249836	0.0155084	HCL_Stomach_adult	0.0668098
Fibroblast	0.0616329	0.0108055	HCL_Stomach_adult	0.0273969
Gastric.chief.cell	0.0263055	0.0152352	HCL_Stomach_adult	0.00599818
Gastric.mucosa.cell	0.376073	0.00243404	HCL_Stomach_adult	0.169157
Granulocyte	0.881707	6.88715e-05	HCL_Stomach_adult	0.023073
Inflammatory.cell	0.0263136	0.0152336	HCL_Stomach_adult	0.0392647
Macrophage	0.61312	0.000794883	HCL_Stomach_adult	0.0038873
Mast.cell	6.0434e-05	0.0488116	HCL_Stomach_adult	0.0172942
Myeloid.cell	0.171332	0.00580346	HCL_Stomach_adult	0.00624848
Parietal.cell	5.68169e-05	0.0491574	HCL_Stomach_adult	0.157046
Pit.cell	0.00520543	0.0239894	HCL_Stomach_adult	0.0420514
Smooth.muscle.cell	0.000443353	0.0376551	HCL_Stomach_adult	0.175761
Stromal.cell	0.249837	0.00411038	HCL_Stomach_adult	0.0592704
T.cell	0.399403	0.00220634	HCL_Stomach_adult	0.0737489
B.cell	0.822795	8.77552e-05	HCL_Thyroid_adult	0.0050789
Dendritic.cell	0.161588	0.00342248	HCL_Thyroid_adult	0.0118279
Endothelial.cell	0.000122198	0.0254934	HCL_Thyroid_adult	0.0676689
Epithelial.cell	0.124681	0.00411664	HCL_Thyroid_adult	0.257602
Fibroblast	0.0603211	0.00615514	HCL_Thyroid_adult	0.146845
Follicular.cell	0.735332	0.00019993	HCL_Thyroid_adult	0.00324807
Natural.killer.cell	NA	NA	HCL_Thyroid_adult	0
Neutrophil	0.119128	0.00424075	HCL_Thyroid_adult	0.00128262
Proliferating.cell	0.159721	0.0034531	HCL_Thyroid_adult	0.130101
Smooth.muscle.cell	0.777667	0.000139496	HCL_Thyroid_adult	0.00779986
Stromal.cell	0.104507	0.00460073	HCL_Thyroid_adult	0.0469859
T.cell	0.884101	3.71817e-05	HCL_Thyroid_adult	0.32156
ATI	0.671895	0.000349974	Lung	0.0612247
ATII	0.000660051	0.022377	Lung	0.0936881
B.cell	0.0561212	0.00709365	Lung	0.00884502
Basal	NA	NA	Lung	0
Ciliated	0.139964	0.00424143	Lung	0.00595213
Club	0.066111	0.00656766	Lung	0.000166518
Dendritic	0.0594817	0.00690633	Lung	0.00155771
Endothelial	0.448147	0.00112197	Lung	0.0365308
Fibroblast	0.0404247	0.00816157	Lung	0.0757298
Goblet	0.0513925	0.00737837	Lung	0.236953
Innate_Lymphoid	0.433753	0.0011949	Lung	0.0095418
Macrophage	0.000775391	0.021806	Lung	0.0760958
Mast	0.020292	0.0104554	Lung	0.00406322
Monocyte	0.000979085	0.0209801	Lung	0.0502449
Multiplet	NA	NA	Lung	0
Myofibroblast	0.000215597	0.0263586	Lung	6.21881e-05
Natural.killer.cell	0.000232372	0.0260913	Lung	0.0224746
Pericytes	0.272851	0.00234331	Lung	0.00124588
Smooth.Muscle	0.688852	0.000312792	Lung	0.276141
T.cell	0.353568	0.00167783	Lung	0.0394835
B.cells.naive	0.0239651	0.0076071	Whole_Blood	0.0501011
B.cells.memory	0.0685335	0.00495815	Whole_Blood	0.000262812
Plasma.cells	0.392025	0.001097	Whole_Blood	0.00765493
T.cells.CD8	0.33383	0.00139825	Whole_Blood	0.0960947
T.cells.CD4.naive	0.0208377	0.00796855	Whole_Blood	0.0108366
T.cells.CD4.memory.resting	0.353545	0.0012886	Whole_Blood	0.00204205
T.cells.CD4.memory.activated	0.668275	0.000275059	Whole_Blood	0.0241588
T.cells.follicular.helper	0.24641	0.00201077	Whole_Blood	0.000834283
T.cells.regulatory..Tregs.	0.830809	6.83907e-05	Whole_Blood	0.0204206
T.cells.gamma.delta	0.041898	0.00618204	Whole_Blood	0.00327596
NK.cells.resting	0.135911	0.00332578	Whole_Blood	0.0800368
NK.cells.activated	0.0175926	0.00840829	Whole_Blood	0.0408539
Monocytes	5.44757e-12	0.0687142	Whole_Blood	0.248976
Macrophages.M0	0.0651953	0.00508072	Whole_Blood	0.0565618
Macrophages.M1	0.06491	0.00509151	Whole_Blood	2.71386e-05
Macrophages.M2	NA	NA	Whole_Blood	0
Dendritic.cells.resting	0.221512	0.00223652	Whole_Blood	0.000182285
Dendritic.cells.activated	0.596116	0.000420725	Whole_Blood	0.00334963
Mast.cells.resting	0.0014585	0.0150619	Whole_Blood	0.00753338
Mast.cells.activated	0.00194962	0.0142737	Whole_Blood	0.0176733
Eosinophils	0.889428	2.89563e-05	Whole_Blood	0.000576401
Neutrophils	2.99122e-05	0.0257647	Whole_Blood	0.328548

## Sheet: Table H
Trait	Tissue	Cell type	NGENES	BETA	BETA_STD	SE	P value	Adjusted P value(Bonferroni)
ADHD	Adult-Adipose	Stromal_cell	11339	-0.0016649	-0.0029714	0.010464	0.5632	1
ADHD	Adult-Adipose	Mast_cell	11339	0.017986	0.029687	0.01195	0.066164	0.396984
ADHD	Adult-Adipose	Adipocyte	11339	0.0084983	0.014833	0.010823	0.21617	1
ADHD	Adult-Adipose	Macrophage	11339	0.026954	0.042534	0.016836	0.054704	0.328224
ADHD	Adult-Adipose	Proliferating_cell	11339	7.8834e-05	0.00014115	0.0076339	0.49588	1
ADHD	Adult-Adipose	Neutrophil	11339	0.0073191	0.013883	0.007468	0.16354	0.98124
ADHD	Adult-Artery	Endothelial_cell	13837	0.016614	0.023973	0.012183	0.086353	0.86353
ADHD	Adult-Artery	Basal_cell	13837	-0.0024096	-0.0035467	0.0081901	0.6157	1
ADHD	Adult-Artery	B_cell	13837	0.011204	0.016581	0.0086106	0.096616	0.96616
ADHD	Adult-Artery	Macrophage	13837	0.0063392	0.0092054	0.01085	0.27952	1
ADHD	Adult-Artery	Fibroblast	13837	0.0089119	0.013377	0.01769	0.30721	1
ADHD	Adult-Artery	Smooth_muscle_cell	13837	0.0027042	0.003805	0.012661	0.41544	1
ADHD	Adult-Artery	Mast_cell	13837	0.013666	0.019162	0.015635	0.19105	1
ADHD	Adult-Artery	Stromal_cell	13837	0.00094992	0.0014831	0.0098292	0.46151	1
ADHD	Adult-Artery	Epithelial_cell	13837	-0.004259	-0.0066526	0.0088696	0.68445	1
ADHD	Adult-Artery	T_cell	13837	0.026595	0.036681	0.017319	0.06233	0.6233
ADHD	Adult-Esophagus	Epithelial_cell	14076	-0.009484	-0.016463	0.0085955	0.86506	1
ADHD	Adult-Esophagus	Basal_cell	14076	-0.010666	-0.01794	0.0088751	0.88527	1
ADHD	Adult-Esophagus	Keratinocyte	14076	-0.0045535	-0.012106	0.0035668	0.89912	1
ADHD	Adult-Esophagus	B_cell	14076	0.015837	0.021948	0.011364	0.081731	1
ADHD	Adult-Esophagus	Fibroblast	14076	0.0022755	0.0034323	0.012918	0.43009	1
ADHD	Adult-Esophagus	Endothelial_cell	14076	0.0090161	0.013274	0.0098397	0.17976	1
ADHD	Adult-Esophagus	Macrophage	14076	-0.0065318	-0.0099546	0.0083649	0.78255	1
ADHD	Adult-Esophagus	Mucosal_cell	14076	0.0028986	0.005128	0.0063858	0.32495	1
ADHD	Adult-Esophagus	Stromal_cell	14076	0.0003429	0.00056508	0.008242	0.48341	1
ADHD	Adult-Esophagus	Neutrophil	14076	-0.003435	-0.0056969	0.0069086	0.69047	1
ADHD	Adult-Esophagus	Lymphocyte	14076	0.0026006	0.0036101	0.0093255	0.39018	1
ADHD	Adult-Esophagus	Mast_cell	14076	0.0023869	0.0042237	0.0061768	0.34959	1
ADHD	Adult-Esophagus	Smooth_muscle_cell	14076	-8.3134e-05	-0.00013267	0.006891	0.50481	1
ADHD	Adult-Esophagus	MT_high_cell	14076	-0.0095129	-0.012749	0.0066758	0.92291	1
ADHD	Adult-Heart	Macrophage	12583	-0.0055125	-0.0092301	0.010577	0.69887	1
ADHD	Adult-Heart	Smooth_muscle_cell	12583	0.0032613	0.0058103	0.009278	0.36261	1
ADHD	Adult-Heart	Endothelial_cell	12583	0.026527	0.039366	0.014906	0.037578	0.37578
ADHD	Adult-Heart	Dendritic_cell	12583	-0.0032419	-0.006074	0.0087146	0.64505	1
ADHD	Adult-Heart	T_cell	12583	0.011623	0.020001	0.0099945	0.12243	1
ADHD	Adult-Heart	Cardiomyocyte	12583	-0.00093042	-0.0014667	0.015064	0.52462	1
ADHD	Adult-Heart	Fibroblast	12583	0.0092413	0.016292	0.0090422	0.1534	1
ADHD	Adult-Heart	Neutrophil	12583	-0.00096056	-0.0018565	0.0071581	0.55337	1
ADHD	Adult-Heart	Mast_cell	12583	0.0062953	0.012077	0.0072479	0.19255	1
ADHD	Adult-Heart	Apoptotic_cell	12583	-0.005772	-0.0099244	0.0077994	0.77036	1
ADHD	Adult-Lung	Plasmocyte	14443	0.007504	0.010052	0.010582	0.23913	1
ADHD	Adult-Lung	Clara_cell	14443	-0.007126	-0.013692	0.0064507	0.86534	1
ADHD	Adult-Lung	Macrophage	14443	-0.00080738	-0.001382	0.0085983	0.5374	1
ADHD	Adult-Lung	AT2_cell	14443	-0.004306	-0.0081117	0.0067603	0.73792	1
ADHD	Adult-Lung	Alveolar_bipotent	14443	-0.0011428	-0.0018786	0.0082874	0.55484	1
ADHD	Adult-Lung	AT1_cell	14443	0.00018076	0.00031131	0.0090054	0.49199	1
ADHD	Adult-Lung	Endothelial_cell	14443	0.007103	0.0095187	0.011713	0.27212	1
ADHD	Adult-Lung	Epithelial_cell	14443	-0.019488	-0.028414	0.010015	0.97415	1
ADHD	Adult-Lung	NKT_cell	14443	0.0048001	0.006565	0.011715	0.341	1
ADHD	Adult-Lung	Stromal_cell	14443	-0.0020037	-0.0035491	0.0074214	0.60642	1
ADHD	Adult-Lung	Mast_cell	14443	0.0049099	0.0083702	0.0099716	0.31123	1
ADHD	Adult-Lung	Neutrophil	14443	-0.011542	-0.020317	0.0093594	0.89124	1
ADHD	Adult-Lung	Smooth_muscle_cell	14443	0.0088397	0.013301	0.010322	0.19589	1
ADHD	Adult-Lung	Ciliated_cell	14443	0.0077028	0.010714	0.0075175	0.15277	1
ADHD	Adult-Lung	Natural_killer_cell	14443	0.001971	0.0028904	0.011377	0.43123	1
ADHD	Adult-Lung	Dendritic_cell	14443	-0.022133	-0.041114	0.0097122	0.98865	1
ADHD	Adult-Lung	Bronchial_chondrocyte	14443	-0.0025897	-0.0046438	0.0066139	0.6523	1
ADHD	Adult-Lung	Megakaryocyte	14443	0.0001471	0.00023218	0.0057072	0.48972	1
ADHD	Adult-Lung	T_cell	14443	-0.0091436	-0.015239	0.0098643	0.82301	1
ADHD	Adult-Lung	B_cell	14443	-0.00063746	-0.00097491	0.0086948	0.52922	1
ADHD	Adult-Lung	Proliferating_cell	14443	0.0051951	0.0085676	0.010793	0.31514	1
ADHD	Adult-Lung	Myeloid_cell	14443	-0.0061841	-0.01194	0.0078171	0.78555	1
ADHD	Adult-Lung	Proliferating_T_cell	14443	-0.0048376	-0.0086741	0.0064007	0.77511	1
ADHD	Adult-Pancreas	Exocrine_cell	12846	-0.0049534	-0.015301	0.0080965	0.72965	1
ADHD	Adult-Pancreas	Alpha_cell	12846	0.006726	0.017552	0.0038597	0.040712	0.366408
ADHD	Adult-Pancreas	Acinar_cell	12846	-0.014819	-0.040957	0.013861	0.85747	1
ADHD	Adult-Pancreas	Ductal_cell	12846	0.0026937	0.004792	0.0079899	0.36801	1
ADHD	Adult-Pancreas	Smooth_muscle_cell	12846	0.007295	0.015651	0.0074429	0.16352	1
ADHD	Adult-Pancreas	Macrophage	12846	0.0038751	0.0073928	0.0073711	0.29955	1
ADHD	Adult-Pancreas	Endothelial_cell	12846	0.011154	0.022327	0.0088456	0.10367	0.93303
ADHD	Adult-Pancreas	Fibroblast	12846	-0.00095599	-0.0021147	0.0054221	0.56998	1
ADHD	Adult-Pancreas	Beta_cell	12846	0.021349	0.029737	0.0089939	0.0088139	0.0793251
ADHD	Adult-Peripheral-Blood	Proliferating_B_cell	12059	0.011552	0.021921	0.0070395	0.050406	0.655278
ADHD	Adult-Peripheral-Blood	B_cell	12059	0.00078834	0.0014649	0.011112	0.47172	1
ADHD	Adult-Peripheral-Blood	T_cell	12059	-0.0060914	-0.011286	0.013909	0.66928	1
ADHD	Adult-Peripheral-Blood	Monocyte	12059	0.011888	0.023513	0.017366	0.24682	1
ADHD	Adult-Peripheral-Blood	Macrophage	12059	0.044149	0.08408	0.022079	0.022787	0.296231
ADHD	Adult-Peripheral-Blood	Dendritic_cell	12059	-0.00084419	-0.0017389	0.013634	0.52469	1
ADHD	Adult-Peripheral-Blood	Neutrophil	12059	0.0049191	0.010047	0.010072	0.31264	1
ADHD	Adult-Peripheral-Blood	Natural_killer_cell	12059	-0.016405	-0.028036	0.011132	0.9297	1
ADHD	Adult-Peripheral-Blood	Proliferating_cell	12059	0.0074708	0.016607	0.0069414	0.14092	1
ADHD	Adult-Peripheral-Blood	Myeloid_progenitor_cell	12059	0.0075633	0.014678	0.011191	0.24957	1
ADHD	Adult-Peripheral-Blood	Erythroid_cell	12059	0.013343	0.032092	0.0078293	0.044177	0.574301
ADHD	Adult-Peripheral-Blood	activative_T_cell	12059	-0.0014863	-0.0027336	0.012463	0.54746	1
ADHD	Adult-Peripheral-Blood	Eosinophil	12059	0.028655	0.049792	0.012453	0.010701	0.139113
ADHD	Adult-Prostate	Epithelial_cell	12170	-0.023793	-0.04738	0.020341	0.87894	1
ADHD	Adult-Prostate	Neuroendocrine_cell	12170	0.015196	0.030719	0.0087989	0.042099	0.42099
ADHD	Adult-Prostate	Luminal_cell	12170	0.0014383	0.0029196	0.0074467	0.42342	1
ADHD	Adult-Prostate	Macrophage	12170	0.0066126	0.013834	0.0055712	0.11764	1
ADHD	Adult-Prostate	T_cell	12170	0.0085649	0.016129	0.0091625	0.17496	1
ADHD	Adult-Prostate	Endothelial_cell	12170	0.013914	0.023962	0.008589	0.052628	0.52628
ADHD	Adult-Prostate	Neutrophil	12170	0.0050219	0.010023	0.0065438	0.22142	1
ADHD	Adult-Prostate	Smooth_muscle_cell	12170	0.0032343	0.0066204	0.0062645	0.30283	1
ADHD	Adult-Prostate	Basal_cell	12170	-0.00072412	-0.0014098	0.0068929	0.54183	1
ADHD	Adult-Prostate	Fibroblast	12170	-0.00079365	-0.0019537	0.0040735	0.57724	1
ADHD	Adult-Spleen	B_cell	13084	-0.01086	-0.017938	0.022784	0.68319	1
ADHD	Adult-Spleen	Erythroid_cell	13084	0.0018131	0.0040418	0.0046192	0.34735	1
ADHD	Adult-Spleen	Neutrophil	13084	3.3227e-05	7.7239e-05	0.0042154	0.49686	1
ADHD	Adult-Spleen	T_cell	13084	-0.0069808	-0.011249	0.013733	0.69438	1
ADHD	Adult-Spleen	Endothelial_cell	13084	0.013869	0.018859	0.0099382	0.081443	0.570101
ADHD	Adult-Spleen	Lymphoid_progenitor_cell	13084	0.0026136	0.0046857	0.0073937	0.36186	1
ADHD	Adult-Spleen	Macrophage	13084	-0.012148	-0.019505	0.0067564	0.9639	1
ADHD	Adult-Stomach	Gastric_chief_cell	14202	0.0021811	0.0040325	0.0065473	0.36952	1
ADHD	Adult-Stomach	Endothelial_cell	14202	0.0009586	0.0015593	0.0066504	0.4427	1
ADHD	Adult-Stomach	Parietal_cell	14202	0.0086515	0.015182	0.007349	0.11956	1
ADHD	Adult-Stomach	Pit_cell	14202	0.0053979	0.01076	0.0082701	0.25698	1
ADHD	Adult-Stomach	Gastric_mucosa_cell	14202	-0.0027382	-0.0054151	0.0061626	0.67159	1
ADHD	Adult-Stomach	B_cell	14202	0.0065981	0.010486	0.0076443	0.19404	1
ADHD	Adult-Stomach	Stromal_cell	14202	0.0032955	0.0057033	0.0069161	0.31686	1
ADHD	Adult-Stomach	D_cell_X_A_cell	14202	0.0032699	0.0069261	0.0050444	0.25843	1
ADHD	Adult-Stomach	Macrophage	14202	0.0039967	0.0063722	0.0068549	0.27994	1
ADHD	Adult-Stomach	Epithelial_cell	14202	0.0009447	0.0016487	0.0079489	0.4527	1
ADHD	Adult-Stomach	Myeloid_cell	14202	0.004947	0.0087027	0.0052572	0.17336	1
ADHD	Adult-Stomach	Fibroblast	14202	0.0067449	0.011398	0.0071268	0.17198	1
ADHD	Adult-Stomach	Mast_cell	14202	0.010626	0.018848	0.0076167	0.0815	1
ADHD	Adult-Stomach	Granulocyte	14202	0.0033791	0.0055088	0.0066655	0.3061	1
ADHD	Adult-Stomach	T_cell	14202	0.0056767	0.011056	0.007756	0.23212	1
ADHD	Adult-Stomach	Smooth_muscle_cell	14202	0.0067138	0.011086	0.0073325	0.17994	1
ADHD	Adult-Stomach	Inflammatory_cell	14202	-0.0016187	-0.002905	0.0066737	0.59582	1
ADHD	Adult-Stomach	Chromaffin_cell	14202	0.015375	0.028695	0.0071475	0.015746	0.283428
ADHD	Adult-Thyroid	Follicular_cell	14101	0.00081797	0.001229	0.019219	0.48303	1
ADHD	Adult-Thyroid	Dendritic_cell	14101	0.00088038	0.0015979	0.0079213	0.45575	1
ADHD	Adult-Thyroid	T_cell	14101	0.004434	0.007104	0.011235	0.34655	1
ADHD	Adult-Thyroid	Endothelial_cell	14101	0.0079996	0.011706	0.010051	0.21306	1
ADHD	Adult-Thyroid	Neutrophil	14101	-0.0013695	-0.0023757	0.0072216	0.5752	1
ADHD	Adult-Thyroid	Smooth_muscle_cell	14101	-0.0059114	-0.0090277	0.0099521	0.72373	1
ADHD	Adult-Thyroid	Fibroblast	14101	-0.0045466	-0.0075609	0.0075017	0.72776	1
ADHD	Adult-Thyroid	Epithelial_cell	14101	-0.018461	-0.026516	0.014155	0.90391	1
ADHD	Adult-Thyroid	B_cell	14101	0.0042792	0.0058787	0.014933	0.38723	1
ADHD	Adult-Thyroid	Proliferating_cell	14101	-0.002151	-0.0035518	0.0072132	0.61722	1
ADHD	Adult-Thyroid	Natural_killer_cell	14101	0.0026883	0.0044229	0.0092415	0.38557	1
ADHD	Adult-Thyroid	Stromal_cell	14101	-0.010232	-0.018085	0.0062735	0.94854	1
ADHD	Adult-Uterus	Endothelial_cell	12997	-0.0060155	-0.010374	0.021138	0.61201	1
ADHD	Adult-Uterus	Endometrial_cell	12997	0.0052954	0.0093416	0.0074841	0.23962	1
ADHD	Adult-Uterus	Smooth_muscle_cell	12997	0.0068701	0.011368	0.011615	0.2771	1
ADHD	Adult-Uterus	Epithelial_cell	12997	5.5959e-05	9.246e-05	0.01621	0.49862	1
ADHD	Adult-Uterus	Macrophage	12997	-0.0048463	-0.0087184	0.0063753	0.77642	1
ADHD	Adult-Uterus	T_cell	12997	0.011409	0.018541	0.012987	0.18985	1
ADHD	Adult-Uterus	Stromal_cell	12997	-0.0028464	-0.0048843	0.011234	0.60001	1
ADHD	Adult-Uterus	Fibroblast	12997	0.0010688	0.0020056	0.0083469	0.44905	1
ADHD	Adult-Uterus	Vascular_smooth_muscle_cell	12997	0.002866	0.0050263	0.0096371	0.38309	1
ADHD	Adult-Uterus	Mast_cell	12997	0.0069204	0.013101	0.0056442	0.11009	1
ADHD	Fetal-Brain	Erythroid_cell	14026	0.0041063	0.0068226	0.0089235	0.3227	1
ADHD	Fetal-Brain	Neuron	14026	0.035954	0.055708	0.022407	0.054307	0.760298
ADHD	Fetal-Brain	Microglia	14026	0.00079208	0.00136	0.0070021	0.45497	1
ADHD	Fetal-Brain	Astrocyte	14026	0.0057678	0.0086623	0.012807	0.32623	1
ADHD	Fetal-Brain	Proliferating_cell	14026	-0.0060278	-0.0095926	0.018913	0.62502	1
ADHD	Fetal-Brain	Neutrophil	14026	-0.0044224	-0.0077824	0.0077118	0.71683	1
ADHD	Fetal-Brain	Purkinje_cell	14026	0.01919	0.030121	0.013504	0.077654	1
ADHD	Fetal-Brain	Radial_glia	14026	0.010239	0.01508	0.024485	0.33791	1
ADHD	Fetal-Brain	Oligodendrocyte	14026	0.010409	0.015963	0.017474	0.2757	1
ADHD	Fetal-Brain	Ependymal_cell	14026	0.0025245	0.0043524	0.0075114	0.3684	1
ADHD	Fetal-Brain	Fibroblast	14026	-0.018227	-0.027321	0.011047	0.95051	1
ADHD	Fetal-Brain	Macrophage	14026	0.0041638	0.0062371	0.0071636	0.28054	1
ADHD	Fetal-Brain	Endothelial_cell	14026	0.000595	0.001041	0.0047485	0.45014	1
ADHD	Fetal-Brain	Stromal_cell	14026	-0.0021183	-0.0035504	0.0070662	0.61782	1
ADHD	Fetal-Skin	Erythroid_cell	13453	0.0043614	0.0069923	0.0073736	0.2771	1
ADHD	Fetal-Skin	Endothelial_cell	13453	0.00075104	0.001075	0.011354	0.47363	1
ADHD	Fetal-Skin	Keratinocyte	13453	-0.013387	-0.021872	0.009766	0.91477	1
ADHD	Fetal-Skin	Neutrophil	13453	-0.016811	-0.025684	0.011141	0.93433	1
ADHD	Fetal-Skin	Melanocyte	13453	0.0069777	0.01033	0.012103	0.28214	1
ADHD	Fetal-Skin	Smooth_muscle_cell	13453	-0.026432	-0.040937	0.014445	0.96636	1
ADHD	Fetal-Skin	Fibroblast	13453	0.0076405	0.013244	0.016152	0.3181	1
ADHD	Fetal-Skin	Mesenchymal_cell	13453	0.0034177	0.005689	0.01482	0.40881	1
ADHD	Fetal-Skin	Mast_cell	13453	0.0040269	0.0067371	0.0085961	0.31973	1
ADHD	Fetal-Skin	Proliferating_cell	13453	0.022685	0.035183	0.017032	0.091456	1
ADHD	Fetal-Skin	Macrophage	13453	0.001305	0.0019758	0.0084221	0.43843	1
ADHD	Fetal-Skin	Skeletal_muscle_cell	13453	0.0035531	0.0073713	0.0053909	0.25492	1
ADIS	Adult-Adipose	Stromal_cell	11160	-0.0045707	-0.0081021	0.010372	0.67027	1
ADIS	Adult-Adipose	Mast_cell	11160	0.0048756	0.0078159	0.011723	0.33875	1
ADIS	Adult-Adipose	Adipocyte	11160	-0.0015312	-0.0026621	0.010707	0.55686	1
ADIS	Adult-Adipose	Macrophage	11160	0.007254	0.011372	0.01651	0.3302	1
ADIS	Adult-Adipose	Proliferating_cell	11160	-0.0010449	-0.0018611	0.0075095	0.55533	1
ADIS	Adult-Adipose	Neutrophil	11160	0.0035335	0.0066539	0.0074119	0.31678	1
ADIS	Adult-Artery	Endothelial_cell	13613	0.00051403	0.00073999	0.011924	0.48281	1
ADIS	Adult-Artery	Basal_cell	13613	0.0018077	0.0026505	0.0080148	0.41078	1
ADIS	Adult-Artery	B_cell	13613	-0.0064697	-0.0095582	0.0083743	0.7801	1
ADIS	Adult-Artery	Macrophage	13613	0.0076958	0.011157	0.010596	0.23384	1
ADIS	Adult-Artery	Fibroblast	13613	-0.0002802	-0.00041869	0.017311	0.50646	1
ADIS	Adult-Artery	Smooth_muscle_cell	13613	0.0017136	0.002403	0.012413	0.4451	1
ADIS	Adult-Artery	Mast_cell	13613	-0.0058853	-0.008164	0.015556	0.6474	1
ADIS	Adult-Artery	Stromal_cell	13613	-0.0067252	-0.01051	0.0095365	0.75965	1
ADIS	Adult-Artery	Epithelial_cell	13613	4.6038e-05	7.194e-05	0.0086615	0.49788	1
ADIS	Adult-Artery	T_cell	13613	0.031225	0.042985	0.016728	0.030991	0.30991
ADIS	Adult-Esophagus	Epithelial_cell	13846	-0.00085637	-0.0014917	0.0084829	0.54021	1
ADIS	Adult-Esophagus	Basal_cell	13846	0.001047	0.0017691	0.0088208	0.45276	1
ADIS	Adult-Esophagus	Keratinocyte	13846	0.00143	0.0038236	0.0035224	0.34238	1
ADIS	Adult-Esophagus	B_cell	13846	-0.0035941	-0.0049595	0.011323	0.62454	1
ADIS	Adult-Esophagus	Fibroblast	13846	-0.0062317	-0.0093466	0.012711	0.68802	1
ADIS	Adult-Esophagus	Endothelial_cell	13846	-0.010079	-0.014745	0.0097101	0.85035	1
ADIS	Adult-Esophagus	Macrophage	13846	0.0019973	0.0030224	0.0082195	0.40401	1
ADIS	Adult-Esophagus	Mucosal_cell	13846	-0.0041673	-0.0072181	0.006519	0.73866	1
ADIS	Adult-Esophagus	Stromal_cell	13846	-0.0049969	-0.0081073	0.0081478	0.73015	1
ADIS	Adult-Esophagus	Neutrophil	13846	0.0019572	0.0032476	0.0067921	0.38662	1
ADIS	Adult-Esophagus	Lymphocyte	13846	0.0046601	0.006444	0.0092059	0.30636	1
ADIS	Adult-Esophagus	Mast_cell	13846	-0.0030694	-0.0043352	0.0080711	0.64814	1
ADIS	Adult-Esophagus	Smooth_muscle_cell	13846	-0.0091932	-0.01447	0.0068229	0.91106	1
ADIS	Adult-Esophagus	MT_high_cell	13846	0.0094864	0.012621	0.0067338	0.079464	1
ADIS	Adult-Heart	Macrophage	12386	0.00090706	0.0015146	0.010354	0.4651	1
ADIS	Adult-Heart	Smooth_muscle_cell	12386	-0.012742	-0.022655	0.0090279	0.92093	1
ADIS	Adult-Heart	Endothelial_cell	12386	-0.011599	-0.017075	0.014464	0.7887	1
ADIS	Adult-Heart	Dendritic_cell	12386	0.00052382	0.00097525	0.0084911	0.4754	1
ADIS	Adult-Heart	T_cell	12386	0.0001771	0.00030178	0.010002	0.49294	1
ADIS	Adult-Heart	Cardiomyocyte	12386	-0.011019	-0.017305	0.014705	0.77317	1
ADIS	Adult-Heart	Fibroblast	12386	0.010216	0.017986	0.0087802	0.12231	1
ADIS	Adult-Heart	Neutrophil	12386	2.4913e-05	4.802e-05	0.0069955	0.49858	1
ADIS	Adult-Heart	Mast_cell	12386	-0.0095085	-0.016943	0.0075323	0.89658	1
ADIS	Adult-Heart	Apoptotic_cell	12386	-0.005357	-0.0090223	0.007766	0.75483	1
ADIS	Adult-Lung	Plasmocyte	14205	-0.00095326	-0.0012764	0.010432	0.5364	1
ADIS	Adult-Lung	Clara_cell	14205	0.00078941	0.0015273	0.0063369	0.45043	1
ADIS	Adult-Lung	Macrophage	14205	0.0047071	0.0080528	0.0085228	0.29038	1
ADIS	Adult-Lung	AT2_cell	14205	0.00013287	0.0002523	0.0066339	0.49201	1
ADIS	Adult-Lung	Alveolar_bipotent	14205	-0.0017589	-0.0029067	0.0079856	0.58716	1
ADIS	Adult-Lung	AT1_cell	14205	-0.0033543	-0.0058191	0.0087835	0.64872	1
ADIS	Adult-Lung	Endothelial_cell	14205	-0.00014969	-0.00019838	0.011681	0.50511	1
ADIS	Adult-Lung	Epithelial_cell	14205	-0.012461	-0.018218	0.0098066	0.89807	1
ADIS	Adult-Lung	NKT_cell	14205	-0.0056708	-0.007709	0.011501	0.68901	1
ADIS	Adult-Lung	Stromal_cell	14205	0.00026579	0.00047162	0.0073645	0.48561	1
ADIS	Adult-Lung	Mast_cell	14205	0.0070468	0.010473	0.010724	0.25557	1
ADIS	Adult-Lung	Neutrophil	14205	0.0030106	0.0053157	0.0091128	0.37056	1
ADIS	Adult-Lung	Smooth_muscle_cell	14205	-0.0053886	-0.0080931	0.01011	0.70298	1
ADIS	Adult-Lung	Ciliated_cell	14205	0.008971	0.012532	0.0072434	0.10778	1
ADIS	Adult-Lung	Natural_killer_cell	14205	-0.0069987	-0.010215	0.011031	0.73711	1
ADIS	Adult-Lung	Dendritic_cell	14205	0.0076266	0.014137	0.0095414	0.21206	1
ADIS	Adult-Lung	Bronchial_chondrocyte	14205	-0.0026824	-0.0048078	0.0066242	0.65723	1
ADIS	Adult-Lung	Megakaryocyte	14205	-0.0035077	-0.0054891	0.0055421	0.7366	1
ADIS	Adult-Lung	T_cell	14205	-0.00045758	-0.00076067	0.0098089	0.5186	1
ADIS	Adult-Lung	B_cell	14205	-0.0014532	-0.0022211	0.0085796	0.56725	1
ADIS	Adult-Lung	Proliferating_cell	14205	0.0085352	0.014105	0.010655	0.21156	1
ADIS	Adult-Lung	Myeloid_cell	14205	0.0026743	0.0051634	0.007596	0.3624	1
ADIS	Adult-Lung	Proliferating_T_cell	14205	0.0021551	0.0038383	0.006307	0.36629	1
ADIS	Adult-Pancreas	Exocrine_cell	12641	-0.0010228	-0.0031824	0.0080344	0.55065	1
ADIS	Adult-Pancreas	Alpha_cell	12641	0.0040792	0.010754	0.0037597	0.13898	1
ADIS	Adult-Pancreas	Acinar_cell	12641	0.0068249	0.018839	0.013778	0.31018	1
ADIS	Adult-Pancreas	Ductal_cell	12641	-0.0038635	-0.0068373	0.007888	0.68785	1
ADIS	Adult-Pancreas	Smooth_muscle_cell	12641	-0.0018279	-0.0039228	0.0075347	0.59584	1
ADIS	Adult-Pancreas	Macrophage	12641	0.0017487	0.003338	0.0072679	0.40493	1
ADIS	Adult-Pancreas	Endothelial_cell	12641	0.0065536	0.013068	0.0088971	0.23069	1
ADIS	Adult-Pancreas	Fibroblast	12641	0.0011677	0.0025777	0.0052973	0.41277	1
ADIS	Adult-Pancreas	Beta_cell	12641	0.012891	0.018044	0.0089668	0.075278	0.677502
ADIS	Adult-Peripheral-Blood	Proliferating_B_cell	11854	-0.0067938	-0.012641	0.0070555	0.83219	1
ADIS	Adult-Peripheral-Blood	B_cell	11854	-0.027483	-0.050968	0.01058	0.9953	1
ADIS	Adult-Peripheral-Blood	T_cell	11854	-0.0085687	-0.015901	0.013591	0.7358	1
ADIS	Adult-Peripheral-Blood	Monocyte	11854	0.00044856	0.00088846	0.017075	0.48952	1
ADIS	Adult-Peripheral-Blood	Macrophage	11854	0.0029421	0.0055541	0.022572	0.44815	1
ADIS	Adult-Peripheral-Blood	Dendritic_cell	11854	-0.014866	-0.030452	0.013951	0.85668	1
ADIS	Adult-Peripheral-Blood	Neutrophil	11854	0.0012148	0.0024849	0.0099774	0.45155	1
ADIS	Adult-Peripheral-Blood	Natural_killer_cell	11854	-0.00088683	-0.0015154	0.010976	0.5322	1
ADIS	Adult-Peripheral-Blood	Proliferating_cell	11854	-0.0069545	-0.015451	0.0068006	0.84675	1
ADIS	Adult-Peripheral-Blood	Myeloid_progenitor_cell	11854	-0.0039701	-0.0077028	0.011017	0.64071	1
ADIS	Adult-Peripheral-Blood	Erythroid_cell	11854	-0.0051839	-0.012511	0.0077066	0.74941	1
ADIS	Adult-Peripheral-Blood	activative_T_cell	11854	0.0015507	0.0028474	0.01218	0.44935	1
ADIS	Adult-Peripheral-Blood	Eosinophil	11854	-0.0091557	-0.01589	0.01238	0.7702	1
ADIS	Adult-Prostate	Epithelial_cell	11977	0.018991	0.03754	0.019989	0.17106	1
ADIS	Adult-Prostate	Neuroendocrine_cell	11977	0.0038668	0.0078528	0.0086756	0.32791	1
ADIS	Adult-Prostate	Luminal_cell	11977	0.0084555	0.017191	0.0073241	0.12416	1
ADIS	Adult-Prostate	Macrophage	11977	0.0078933	0.016543	0.0054449	0.073589	0.73589
ADIS	Adult-Prostate	T_cell	11977	0.0073325	0.013794	0.0089024	0.20508	1
ADIS	Adult-Prostate	Endothelial_cell	11977	0.0059159	0.010128	0.0084092	0.24088	1
ADIS	Adult-Prostate	Neutrophil	11977	0.0083792	0.016738	0.0064201	0.095934	0.95934
ADIS	Adult-Prostate	Smooth_muscle_cell	11977	0.0053585	0.010913	0.0061686	0.19252	1
ADIS	Adult-Prostate	Basal_cell	11977	-0.0010581	-0.002057	0.0068035	0.5618	1
ADIS	Adult-Prostate	Fibroblast	11977	-0.0035723	-0.0087358	0.0040413	0.81163	1
ADIS	Adult-Spleen	B_cell	12867	0.00099345	0.0016477	0.021939	0.48194	1
ADIS	Adult-Spleen	Erythroid_cell	12867	-0.0021723	-0.0048792	0.0045438	0.6837	1
ADIS	Adult-Spleen	Neutrophil	12867	0.00075572	0.0017643	0.0040636	0.42623	1
ADIS	Adult-Spleen	T_cell	12867	-0.0044659	-0.0071928	0.013362	0.63089	1
ADIS	Adult-Spleen	Endothelial_cell	12867	-0.0054173	-0.0073675	0.009816	0.70948	1
ADIS	Adult-Spleen	Lymphoid_progenitor_cell	12867	-0.0069522	-0.012474	0.0072196	0.83221	1
ADIS	Adult-Spleen	Macrophage	12867	-0.0016659	-0.002658	0.0067028	0.59814	1
ADIS	Adult-Stomach	Gastric_chief_cell	13964	-0.00091399	-0.0017066	0.0065716	0.55531	1
ADIS	Adult-Stomach	Endothelial_cell	13964	0.0022422	0.0036284	0.0066323	0.36766	1
ADIS	Adult-Stomach	Parietal_cell	13964	0.0036743	0.0064914	0.0072815	0.30692	1
ADIS	Adult-Stomach	Pit_cell	13964	0.0031064	0.0062122	0.0081551	0.35164	1
ADIS	Adult-Stomach	Gastric_mucosa_cell	13964	0.003248	0.0064467	0.0060463	0.29558	1
ADIS	Adult-Stomach	B_cell	13964	-0.0062016	-0.0098629	0.0076086	0.79248	1
ADIS	Adult-Stomach	Stromal_cell	13964	0.002107	0.0036477	0.006804	0.37841	1
ADIS	Adult-Stomach	D_cell_X_A_cell	13964	0.0037149	0.0078945	0.0052081	0.23784	1
ADIS	Adult-Stomach	Macrophage	13964	0.0039711	0.0063176	0.0067029	0.27678	1
ADIS	Adult-Stomach	Epithelial_cell	13964	-0.0019087	-0.0033409	0.0078722	0.59579	1
ADIS	Adult-Stomach	Myeloid_cell	13964	0.0018944	0.0033504	0.0051545	0.35662	1
ADIS	Adult-Stomach	Fibroblast	13964	0.0046819	0.0078918	0.0069915	0.25155	1
ADIS	Adult-Stomach	Mast_cell	13964	0.0038471	0.0066131	0.0077465	0.30973	1
ADIS	Adult-Stomach	Granulocyte	13964	0.0052697	0.0085913	0.0065332	0.20995	1
ADIS	Adult-Stomach	T_cell	13964	-0.00065026	-0.0012682	0.0074668	0.5347	1
ADIS	Adult-Stomach	Smooth_muscle_cell	13964	-0.0052378	-0.0086144	0.0072417	0.76524	1
ADIS	Adult-Stomach	Inflammatory_cell	13964	-0.0083054	-0.015031	0.0065689	0.89694	1
ADIS	Adult-Stomach	Chromaffin_cell	13964	-0.0022047	-0.0041284	0.0069036	0.62527	1
ADIS	Adult-Thyroid	Follicular_cell	13868	0.013256	0.019146	0.020488	0.25882	1
ADIS	Adult-Thyroid	Dendritic_cell	13868	2.1194e-05	3.7709e-05	0.007897	0.49893	1
ADIS	Adult-Thyroid	T_cell	13868	0.0063887	0.010071	0.01116	0.2835	1
ADIS	Adult-Thyroid	Endothelial_cell	13868	0.0016463	0.0023799	0.010061	0.43501	1
ADIS	Adult-Thyroid	Neutrophil	13868	-0.0036194	-0.0062496	0.0071546	0.69353	1
ADIS	Adult-Thyroid	Smooth_muscle_cell	13868	-0.011789	-0.017931	0.0097991	0.88551	1
ADIS	Adult-Thyroid	Fibroblast	13868	-0.0054904	-0.009039	0.0075249	0.76719	1
ADIS	Adult-Thyroid	Epithelial_cell	13868	0.022678	0.031141	0.015131	0.066979	0.803748
ADIS	Adult-Thyroid	B_cell	13868	0.0029911	0.0040377	0.014948	0.42071	1
ADIS	Adult-Thyroid	Proliferating_cell	13868	0.00048015	0.00078813	0.0071585	0.47326	1
ADIS	Adult-Thyroid	Natural_killer_cell	13868	0.0039271	0.006392	0.0090567	0.33229	1
ADIS	Adult-Thyroid	Stromal_cell	13868	-0.0080123	-0.014099	0.0061718	0.90288	1
ADIS	Adult-Uterus	Endothelial_cell	12791	0.013632	0.023515	0.020565	0.25372	1
ADIS	Adult-Uterus	Endometrial_cell	12791	-0.0047303	-0.0083496	0.0074062	0.73848	1
ADIS	Adult-Uterus	Smooth_muscle_cell	12791	0.00094464	0.0015636	0.011448	0.46712	1
ADIS	Adult-Uterus	Epithelial_cell	12791	-0.0086441	-0.014232	0.015816	0.70765	1
ADIS	Adult-Uterus	Macrophage	12791	-0.0023765	-0.0042772	0.0063201	0.64655	1
ADIS	Adult-Uterus	T_cell	12791	-0.0026476	-0.0042963	0.012591	0.58327	1
ADIS	Adult-Uterus	Stromal_cell	12791	0.0066286	0.011414	0.01089	0.27138	1
ADIS	Adult-Uterus	Fibroblast	12791	0.0078496	0.014785	0.0081857	0.1688	1
ADIS	Adult-Uterus	Vascular_smooth_muscle_cell	12791	-0.0070387	-0.012277	0.0095931	0.76843	1
ADIS	Adult-Uterus	Mast_cell	12791	0.0012773	0.0022607	0.0059732	0.41534	1
ADIS	Fetal-Brain	Erythroid_cell	13800	-0.0059418	-0.0098963	0.0085739	0.75584	1
ADIS	Fetal-Brain	Neuron	13800	-0.012173	-0.018587	0.022732	0.70384	1
ADIS	Fetal-Brain	Microglia	13800	-0.0068146	-0.011746	0.0069568	0.83634	1
ADIS	Fetal-Brain	Astrocyte	13800	0.0079818	0.012017	0.01233	0.25871	1
ADIS	Fetal-Brain	Proliferating_cell	13800	-0.0030506	-0.0048497	0.018483	0.56555	1
ADIS	Fetal-Brain	Neutrophil	13800	-0.0071643	-0.012586	0.0076178	0.8265	1
ADIS	Fetal-Brain	Purkinje_cell	13800	-0.0017367	-0.0026849	0.013626	0.55071	1
ADIS	Fetal-Brain	Radial_glia	13800	0.015513	0.022885	0.024113	0.26001	1
ADIS	Fetal-Brain	Oligodendrocyte	13800	0.015602	0.023993	0.01709	0.18065	1
ADIS	Fetal-Brain	Ependymal_cell	13800	-0.0062683	-0.010861	0.007422	0.80081	1
ADIS	Fetal-Brain	Fibroblast	13800	-0.013746	-0.020679	0.010673	0.9011	1
ADIS	Fetal-Brain	Macrophage	13800	0.0011013	0.0016515	0.0070098	0.43758	1
ADIS	Fetal-Brain	Endothelial_cell	13800	-0.0019583	-0.0034026	0.0047158	0.66103	1
ADIS	Fetal-Brain	Stromal_cell	13800	-0.0080157	-0.013471	0.0068336	0.87959	1
ADIS	Fetal-Skin	Erythroid_cell	13234	-0.012209	-0.019744	0.0070602	0.95811	1
ADIS	Fetal-Skin	Endothelial_cell	13234	0.00076639	0.0010759	0.011233	0.4728	1
ADIS	Fetal-Skin	Keratinocyte	13234	-0.014427	-0.023534	0.0096142	0.93325	1
ADIS	Fetal-Skin	Neutrophil	13234	0.0023954	0.0036555	0.010776	0.41204	1
ADIS	Fetal-Skin	Melanocyte	13234	0.012298	0.01819	0.011853	0.14974	1
ADIS	Fetal-Skin	Smooth_muscle_cell	13234	0.0050998	0.0078153	0.014148	0.35925	1
ADIS	Fetal-Skin	Fibroblast	13234	-0.037987	-0.065578	0.015664	0.99234	1
ADIS	Fetal-Skin	Mesenchymal_cell	13234	-0.02536	-0.042206	0.014483	0.96001	1
ADIS	Fetal-Skin	Mast_cell	13234	0.0071747	0.011583	0.0084563	0.1981	1
ADIS	Fetal-Skin	Proliferating_cell	13234	0.017138	0.026479	0.01682	0.15413	1
ADIS	Fetal-Skin	Macrophage	13234	-0.00069113	-0.0010447	0.0081959	0.5336	1
ADIS	Fetal-Skin	Skeletal_muscle_cell	13234	-0.00074454	-0.0015396	0.0052412	0.55648	1
AD	Adult-Adipose	Stromal_cell	11576	-0.0050371	-0.0091979	0.010255	0.68835	1
AD	Adult-Adipose	Mast_cell	11576	0.0007505	0.0012754	0.011146	0.47316	1
AD	Adult-Adipose	Adipocyte	11576	0.0077167	0.013914	0.010143	0.2234	1
AD	Adult-Adipose	Macrophage	11576	0.0075146	0.012315	0.016204	0.32142	1
AD	Adult-Adipose	Proliferating_cell	11576	-0.0010518	-0.0018989	0.0073736	0.55671	1
AD	Adult-Adipose	Neutrophil	11576	0.0067373	0.013582	0.0068812	0.16378	0.98268
AD	Adult-Artery	Endothelial_cell	14159	-7.7885e-05	-0.00011402	0.011628	0.50267	1
AD	Adult-Artery	Basal_cell	14159	-0.006772	-0.01012	0.0078622	0.80547	1
AD	Adult-Artery	B_cell	14159	0.0044317	0.0067328	0.0081633	0.29361	1
AD	Adult-Artery	Macrophage	14159	0.015271	0.023497	0.0097869	0.059347	0.59347
AD	Adult-Artery	Fibroblast	14159	0.0067982	0.010446	0.017259	0.34683	1
AD	Adult-Artery	Smooth_muscle_cell	14159	4.2675e-05	6.1183e-05	0.012139	0.4986	1
AD	Adult-Artery	Mast_cell	14159	0.025075	0.036289	0.014643	0.043423	0.43423
AD	Adult-Artery	Stromal_cell	14159	0.0077575	0.01227	0.0095965	0.20945	1
AD	Adult-Artery	Epithelial_cell	14159	0.00078437	0.0012385	0.0086629	0.46393	1
AD	Adult-Artery	T_cell	14159	0.017489	0.024629	0.016352	0.14242	1
AD	Adult-Esophagus	Epithelial_cell	14424	0.0074303	0.014209	0.0074132	0.15811	1
AD	Adult-Esophagus	Basal_cell	14424	4.5913e-05	7.9642e-05	0.0082651	0.49778	1
AD	Adult-Esophagus	Keratinocyte	14424	-0.0019174	-0.0054379	0.003367	0.71548	1
AD	Adult-Esophagus	B_cell	14424	0.0045707	0.0064609	0.01021	0.3272	1
AD	Adult-Esophagus	Fibroblast	14424	-0.012193	-0.018995	0.012435	0.83658	1
AD	Adult-Esophagus	Endothelial_cell	14424	0.0016264	0.0024485	0.0091971	0.42982	1
AD	Adult-Esophagus	Macrophage	14424	0.0061416	0.0096583	0.0077211	0.21319	1
AD	Adult-Esophagus	Mucosal_cell	14424	0.0075725	0.013611	0.0061183	0.10793	1
AD	Adult-Esophagus	Stromal_cell	14424	-0.0051988	-0.008968	0.0076114	0.7527	1
AD	Adult-Esophagus	Neutrophil	14424	0.010297	0.017655	0.0064387	0.054904	0.768656
AD	Adult-Esophagus	Lymphocyte	14424	0.0021043	0.0029439	0.0085076	0.40232	1
AD	Adult-Esophagus	Mast_cell	14424	-0.0030371	-0.005419	0.0059113	0.69629	1
AD	Adult-Esophagus	Smooth_muscle_cell	14424	-0.0043989	-0.0072438	0.0063271	0.75654	1
AD	Adult-Esophagus	MT_high_cell	14424	-0.0048997	-0.0066352	0.0064539	0.77612	1
AD	Adult-Heart	Macrophage	12864	0.013195	0.024642	0.0088329	0.067615	0.67615
AD	Adult-Heart	Smooth_muscle_cell	12864	-0.0064073	-0.01166	0.0086463	0.77066	1
AD	Adult-Heart	Endothelial_cell	12864	-0.012773	-0.019594	0.013515	0.82768	1
AD	Adult-Heart	Dendritic_cell	12864	0.0072465	0.014724	0.0076999	0.17333	1
AD	Adult-Heart	T_cell	12864	2.897e-05	5.1442e-05	0.0093859	0.49877	1
AD	Adult-Heart	Cardiomyocyte	12864	-0.007704	-0.012648	0.014187	0.70644	1
AD	Adult-Heart	Fibroblast	12864	-0.00084218	-0.0015199	0.0084126	0.53987	1
AD	Adult-Heart	Neutrophil	12864	0.0081717	0.017427	0.0060655	0.088963	0.88963
AD	Adult-Heart	Mast_cell	12864	0.0038052	0.0075853	0.0068793	0.29009	1
AD	Adult-Heart	Apoptotic_cell	12864	0.0010454	0.0018638	0.0071304	0.44172	1
AD	Adult-Lung	Plasmocyte	14787	-0.013921	-0.019725	0.0096121	0.92622	1
AD	Adult-Lung	Clara_cell	14787	0.00312	0.0061911	0.0059533	0.30012	1
AD	Adult-Lung	Macrophage	14787	0.01218	0.024172	0.0064761	0.030017	0.690391
AD	Adult-Lung	AT2_cell	14787	0.0038503	0.0073258	0.0059671	0.25939	1
AD	Adult-Lung	Alveolar_bipotent	14787	-0.00021737	-0.000361	0.0077161	0.51124	1
AD	Adult-Lung	AT1_cell	14787	-0.0035495	-0.0061921	0.0085531	0.66093	1
AD	Adult-Lung	Endothelial_cell	14787	-0.018713	-0.025693	0.010951	0.95625	1
AD	Adult-Lung	Epithelial_cell	14787	-0.014954	-0.022424	0.0094622	0.94298	1
AD	Adult-Lung	NKT_cell	14787	-0.016378	-0.023419	0.010761	0.93598	1
AD	Adult-Lung	Stromal_cell	14787	0.0037757	0.0067987	0.007154	0.29883	1
AD	Adult-Lung	Mast_cell	14787	-0.0039245	-0.0068517	0.0091346	0.66626	1
AD	Adult-Lung	Neutrophil	14787	-0.011671	-0.021483	0.0084529	0.9163	1
AD	Adult-Lung	Smooth_muscle_cell	14787	-0.026669	-0.041023	0.0093101	0.99791	1
AD	Adult-Lung	Ciliated_cell	14787	-0.0034868	-0.0049564	0.0070893	0.68858	1
AD	Adult-Lung	Natural_killer_cell	14787	-0.022526	-0.033814	0.010334	0.98536	1
AD	Adult-Lung	Dendritic_cell	14787	-0.01619	-0.030827	0.0090038	0.96391	1
AD	Adult-Lung	Bronchial_chondrocyte	14787	-0.010638	-0.019466	0.0063195	0.95383	1
AD	Adult-Lung	Megakaryocyte	14787	0.00084238	0.001414	0.0051962	0.43561	1
AD	Adult-Lung	T_cell	14787	-0.0072355	-0.012408	0.0090409	0.78823	1
AD	Adult-Lung	B_cell	14787	-0.0090426	-0.014737	0.0076395	0.88172	1
AD	Adult-Lung	Proliferating_cell	14787	0.021913	0.03861	0.0094904	0.010481	0.241063
AD	Adult-Lung	Myeloid_cell	14787	0.003163	0.0064538	0.0069133	0.32365	1
AD	Adult-Lung	Proliferating_T_cell	14787	-0.0095612	-0.017285	0.0060109	0.94414	1
AD	Adult-Pancreas	Exocrine_cell	13129	0.00991	0.030724	0.0078931	0.10466	0.94194
AD	Adult-Pancreas	Alpha_cell	13129	0.0071931	0.01895	0.0037856	0.028719	0.258471
AD	Adult-Pancreas	Acinar_cell	13129	-0.0036209	-0.010004	0.013546	0.60538	1
AD	Adult-Pancreas	Ductal_cell	13129	0.0022374	0.0040601	0.0075589	0.38362	1
AD	Adult-Pancreas	Smooth_muscle_cell	13129	0.0046102	0.010215	0.0069697	0.25416	1
AD	Adult-Pancreas	Macrophage	13129	0.004553	0.0090343	0.0070603	0.25951	1
AD	Adult-Pancreas	Endothelial_cell	13129	-0.014277	-0.02897	0.0087276	0.94905	1
AD	Adult-Pancreas	Fibroblast	13129	-0.00063035	-0.0014213	0.0050853	0.54932	1
AD	Adult-Pancreas	Beta_cell	13129	0.0026844	0.0069841	0.0044679	0.27398	1
AD	Adult-Peripheral-Blood	Proliferating_B_cell	12334	-0.0063206	-0.012148	0.0066482	0.82911	1
AD	Adult-Peripheral-Blood	B_cell	12334	-0.018084	-0.034619	0.010074	0.96367	1
AD	Adult-Peripheral-Blood	T_cell	12334	-0.02221	-0.042977	0.012702	0.9598	1
AD	Adult-Peripheral-Blood	Monocyte	12334	0.0010571	0.0023006	0.014802	0.47153	1
AD	Adult-Peripheral-Blood	Macrophage	12334	-0.006447	-0.013512	0.018608	0.6355	1
AD	Adult-Peripheral-Blood	Dendritic_cell	12334	0.0052577	0.011116	0.012248	0.33387	1
AD	Adult-Peripheral-Blood	Neutrophil	12334	0.0092714	0.021397	0.0079939	0.12307	1
AD	Adult-Peripheral-Blood	Natural_killer_cell	12334	-0.00018854	-0.00034222	0.009463	0.50795	1
AD	Adult-Peripheral-Blood	Proliferating_cell	12334	-0.0087168	-0.020228	0.006555	0.90819	1
AD	Adult-Peripheral-Blood	Myeloid_progenitor_cell	12334	-0.02346	-0.048007	0.01065	0.98619	1
AD	Adult-Peripheral-Blood	Erythroid_cell	12334	-0.01303	-0.033911	0.0071529	0.96573	1
AD	Adult-Peripheral-Blood	activative_T_cell	12334	-0.010313	-0.019854	0.011556	0.81392	1
AD	Adult-Peripheral-Blood	Eosinophil	12334	0.0038217	0.0068767	0.011704	0.37201	1
AD	Adult-Prostate	Epithelial_cell	12431	0.0031118	0.0063584	0.020352	0.43924	1
AD	Adult-Prostate	Neuroendocrine_cell	12431	-0.0084801	-0.017318	0.0085034	0.84067	1
AD	Adult-Prostate	Luminal_cell	12431	0.0026205	0.0054506	0.0073181	0.36014	1
AD	Adult-Prostate	Macrophage	12431	0.0078302	0.017826	0.0051457	0.064057	0.64057
AD	Adult-Prostate	T_cell	12431	-0.00010928	-0.00020988	0.0089218	0.50489	1
AD	Adult-Prostate	Endothelial_cell	12431	-0.0076732	-0.013826	0.0081405	0.82705	1
AD	Adult-Prostate	Neutrophil	12431	0.0044355	0.009478	0.0059249	0.22705	1
AD	Adult-Prostate	Smooth_muscle_cell	12431	-0.0034252	-0.0074486	0.0059101	0.71889	1
AD	Adult-Prostate	Basal_cell	12431	-0.00098799	-0.0020049	0.0065901	0.55958	1
AD	Adult-Prostate	Fibroblast	12431	-0.0019125	-0.0049012	0.0037851	0.69331	1
AD	Adult-Spleen	B_cell	13393	-0.014286	-0.025215	0.020173	0.76057	1
AD	Adult-Spleen	Erythroid_cell	13393	-0.0020271	-0.0046598	0.0044059	0.67727	1
AD	Adult-Spleen	Neutrophil	13393	0.0098822	0.026566	0.0036468	0.0033702	0.0235914
AD	Adult-Spleen	T_cell	13393	-0.011463	-0.019095	0.012116	0.82795	1
AD	Adult-Spleen	Endothelial_cell	13393	-0.013403	-0.018992	0.0091069	0.92944	1
AD	Adult-Spleen	Lymphoid_progenitor_cell	13393	-0.0042012	-0.007757	0.00674	0.73346	1
AD	Adult-Spleen	Macrophage	13393	0.0015525	0.0031676	0.0047942	0.37304	1
AD	Adult-Stomach	Gastric_chief_cell	14552	-0.0028485	-0.0062043	0.0052169	0.70747	1
AD	Adult-Stomach	Endothelial_cell	14552	-0.0065568	-0.010758	0.0062234	0.85395	1
AD	Adult-Stomach	Parietal_cell	14552	-0.010954	-0.021206	0.0063205	0.95845	1
AD	Adult-Stomach	Pit_cell	14552	0.0092061	0.018679	0.0079853	0.12449	1
AD	Adult-Stomach	Gastric_mucosa_cell	14552	0.0049383	0.0099712	0.00599	0.20486	1
AD	Adult-Stomach	B_cell	14552	-0.00083087	-0.0014425	0.0069213	0.54778	1
AD	Adult-Stomach	Stromal_cell	14552	-0.0073578	-0.012971	0.006371	0.87592	1
AD	Adult-Stomach	D_cell_X_A_cell	14552	0.0025614	0.0056025	0.0052099	0.31149	1
AD	Adult-Stomach	Macrophage	14552	0.004552	0.0075002	0.0064633	0.24063	1
AD	Adult-Stomach	Epithelial_cell	14552	-0.0050137	-0.0090033	0.007369	0.75186	1
AD	Adult-Stomach	Myeloid_cell	14552	-0.0033636	-0.006301	0.0047572	0.76023	1
AD	Adult-Stomach	Fibroblast	14552	-0.0081739	-0.014034	0.0065964	0.89234	1
AD	Adult-Stomach	Mast_cell	14552	0.001163	0.002163	0.0070503	0.43449	1
AD	Adult-Stomach	Granulocyte	14552	-0.004386	-0.0073887	0.0061497	0.76213	1
AD	Adult-Stomach	T_cell	14552	0.005331	0.011014	0.0071444	0.22778	1
AD	Adult-Stomach	Smooth_muscle_cell	14552	-0.0066465	-0.011468	0.0067387	0.838	1
AD	Adult-Stomach	Inflammatory_cell	14552	0.0036439	0.0070919	0.006184	0.27786	1
AD	Adult-Stomach	Chromaffin_cell	14552	0.0041419	0.0080431	0.0068209	0.27185	1
AD	Adult-Thyroid	Follicular_cell	14451	-0.0053034	-0.0080492	0.018674	0.61179	1
AD	Adult-Thyroid	Dendritic_cell	14451	1.8167e-05	3.38e-05	0.0075625	0.49904	1
AD	Adult-Thyroid	T_cell	14451	0.004568	0.0074478	0.010963	0.33846	1
AD	Adult-Thyroid	Endothelial_cell	14451	-0.0032981	-0.0048857	0.0097945	0.63184	1
AD	Adult-Thyroid	Neutrophil	14451	-0.0013677	-0.0024867	0.0065278	0.58298	1
AD	Adult-Thyroid	Smooth_muscle_cell	14451	-0.016032	-0.02486	0.0095308	0.95372	1
AD	Adult-Thyroid	Fibroblast	14451	-0.010775	-0.018366	0.0069839	0.93856	1
AD	Adult-Thyroid	Epithelial_cell	14451	0.0023529	0.0034064	0.013215	0.42935	1
AD	Adult-Thyroid	B_cell	14451	-0.0037129	-0.0051714	0.013542	0.60802	1
AD	Adult-Thyroid	Proliferating_cell	14451	0.0031179	0.0051358	0.0070692	0.32959	1
AD	Adult-Thyroid	Natural_killer_cell	14451	-0.00063731	-0.0010671	0.0088728	0.52863	1
AD	Adult-Thyroid	Stromal_cell	14451	-0.0075686	-0.013557	0.0058558	0.9019	1
AD	Adult-Uterus	Endothelial_cell	13292	0.038599	0.067078	0.018926	0.020711	0.20711
AD	Adult-Uterus	Endometrial_cell	13292	0.0084132	0.015029	0.0071398	0.11934	1
AD	Adult-Uterus	Smooth_muscle_cell	13292	-0.0072541	-0.012184	0.011611	0.73393	1
AD	Adult-Uterus	Epithelial_cell	13292	0.029086	0.049058	0.014785	0.024589	0.24589
AD	Adult-Uterus	Macrophage	13292	0.013731	0.025143	0.0062455	0.013966	0.13966
AD	Adult-Uterus	T_cell	13292	0.010753	0.017729	0.012256	0.19017	1
AD	Adult-Uterus	Stromal_cell	13292	-0.0049846	-0.0086268	0.010903	0.67623	1
AD	Adult-Uterus	Fibroblast	13292	-0.0081648	-0.01567	0.0079234	0.8486	1
AD	Adult-Uterus	Vascular_smooth_muscle_cell	13292	0.0021844	0.0039657	0.0091607	0.40577	1
AD	Adult-Uterus	Mast_cell	13292	0.0081561	0.015772	0.005269	0.060831	0.60831
AD	Fetal-Brain	Erythroid_cell	14365	-0.0027132	-0.0047858	0.0080133	0.63253	1
AD	Fetal-Brain	Neuron	14365	0.011758	0.018346	0.021897	0.29565	1
AD	Fetal-Brain	Microglia	14365	0.0043297	0.0076964	0.0065747	0.2551	1
AD	Fetal-Brain	Astrocyte	14365	-0.0074824	-0.011341	0.012046	0.73275	1
AD	Fetal-Brain	Proliferating_cell	14365	0.018092	0.029026	0.017149	0.14572	1
AD	Fetal-Brain	Neutrophil	14365	0.0049908	0.0098521	0.0062146	0.21097	1
AD	Fetal-Brain	Purkinje_cell	14365	-0.0025588	-0.004023	0.013344	0.57603	1
AD	Fetal-Brain	Radial_glia	14365	-0.017568	-0.026056	0.022941	0.77809	1
AD	Fetal-Brain	Oligodendrocyte	14365	-0.02828	-0.043545	0.016653	0.95526	1
AD	Fetal-Brain	Ependymal_cell	14365	-0.013306	-0.022966	0.0072834	0.96613	1
AD	Fetal-Brain	Fibroblast	14365	-0.013719	-0.020631	0.010593	0.90234	1
AD	Fetal-Brain	Macrophage	14365	0.0070723	0.010971	0.0065455	0.13997	1
AD	Fetal-Brain	Endothelial_cell	14365	-0.0084875	-0.01477	0.0045644	0.96851	1
AD	Fetal-Brain	Stromal_cell	14365	-0.0072206	-0.012369	0.0065849	0.86357	1
AD	Fetal-Skin	Erythroid_cell	13773	-0.00088245	-0.0016962	0.0056011	0.56259	1
AD	Fetal-Skin	Endothelial_cell	13773	-0.0091137	-0.013219	0.010949	0.79739	1
AD	Fetal-Skin	Keratinocyte	13773	-0.0021277	-0.0034995	0.0093455	0.59005	1
AD	Fetal-Skin	Neutrophil	13773	0.020301	0.033908	0.0096754	0.017953	0.215436
AD	Fetal-Skin	Melanocyte	13773	-0.013725	-0.020744	0.011462	0.88442	1
AD	Fetal-Skin	Smooth_muscle_cell	13773	0.0049426	0.0077559	0.013463	0.35677	1
AD	Fetal-Skin	Fibroblast	13773	-0.0058735	-0.010368	0.015563	0.64706	1
AD	Fetal-Skin	Mesenchymal_cell	13773	-0.0049532	-0.0083026	0.014183	0.63654	1
AD	Fetal-Skin	Mast_cell	13773	0.016573	0.02806	0.0082817	0.022697	0.272364
AD	Fetal-Skin	Proliferating_cell	13773	0.0029342	0.004621	0.015361	0.42426	1
AD	Fetal-Skin	Macrophage	13773	-0.00015256	-0.00025175	0.0074659	0.50815	1
AD	Fetal-Skin	Skeletal_muscle_cell	13773	-0.001706	-0.0036749	0.0049598	0.63456	1
AN	Adult-Adipose	Stromal_cell	11406	-0.0058172	-0.010509	0.010645	0.70763	1
AN	Adult-Adipose	Mast_cell	11406	-0.0094905	-0.015602	0.011876	0.78789	1
AN	Adult-Adipose	Adipocyte	11406	0.0028453	0.0049796	0.010996	0.39792	1
AN	Adult-Adipose	Macrophage	11406	0.012102	0.019388	0.017051	0.23895	1
AN	Adult-Adipose	Proliferating_cell	11406	0.0053976	0.0097184	0.0075925	0.23858	1
AN	Adult-Adipose	Neutrophil	11406	0.0034945	0.0069995	0.0071908	0.3135	1
AN	Adult-Artery	Endothelial_cell	13932	0.00014049	0.00020432	0.012358	0.49546	1
AN	Adult-Artery	Basal_cell	13932	-0.00072644	-0.001088	0.008133	0.53559	1
AN	Adult-Artery	B_cell	13932	0.00083308	0.0012484	0.0084776	0.46086	1
AN	Adult-Artery	Macrophage	13932	0.0032356	0.0047316	0.011193	0.38627	1
AN	Adult-Artery	Fibroblast	13932	0.0036682	0.0055752	0.018148	0.41991	1
AN	Adult-Artery	Smooth_muscle_cell	13932	0.013842	0.019725	0.012668	0.13728	1
AN	Adult-Artery	Mast_cell	13932	-0.0042921	-0.0061529	0.015547	0.60875	1
AN	Adult-Artery	Stromal_cell	13932	0.001261	0.0019915	0.0098555	0.44909	1
AN	Adult-Artery	Epithelial_cell	13932	0.022166	0.034997	0.0089419	0.0065967	0.065967
AN	Adult-Artery	T_cell	13932	0.0047708	0.0066534	0.017511	0.39265	1
AN	Adult-Esophagus	Epithelial_cell	14191	-0.0074138	-0.013942	0.0080487	0.8215	1
AN	Adult-Esophagus	Basal_cell	14191	0.001895	0.0032391	0.0089811	0.41644	1
AN	Adult-Esophagus	Keratinocyte	14191	-0.0033262	-0.0093187	0.0034959	0.8293	1
AN	Adult-Esophagus	B_cell	14191	0.019762	0.027504	0.010785	0.033458	0.468412
AN	Adult-Esophagus	Fibroblast	14191	0.026323	0.039897	0.013038	0.021753	0.304542
AN	Adult-Esophagus	Endothelial_cell	14191	-0.0031237	-0.0046542	0.009738	0.62581	1
AN	Adult-Esophagus	Macrophage	14191	-0.0051139	-0.0078226	0.0084532	0.72739	1
AN	Adult-Esophagus	Mucosal_cell	14191	0.0033048	0.0059623	0.006417	0.30328	1
AN	Adult-Esophagus	Stromal_cell	14191	0.0021241	0.0035676	0.0081191	0.39681	1
AN	Adult-Esophagus	Neutrophil	14191	-0.0022321	-0.0037677	0.0069576	0.62582	1
AN	Adult-Esophagus	Lymphocyte	14191	0.0032603	0.0045266	0.0089903	0.35844	1
AN	Adult-Esophagus	Mast_cell	14191	0.0010744	0.0015905	0.0079065	0.44596	1
AN	Adult-Esophagus	Smooth_muscle_cell	14191	-0.00025289	-0.00041249	0.0066872	0.51508	1
AN	Adult-Esophagus	MT_high_cell	14191	0.0018827	0.0025319	0.006693	0.38924	1
AN	Adult-Heart	Macrophage	12662	-0.0074437	-0.012743	0.010363	0.7637	1
AN	Adult-Heart	Smooth_muscle_cell	12662	0.003624	0.0065342	0.0090783	0.34488	1
AN	Adult-Heart	Endothelial_cell	12662	-0.0016359	-0.0024641	0.014414	0.54518	1
AN	Adult-Heart	Dendritic_cell	12662	-0.0059426	-0.011295	0.0086388	0.75423	1
AN	Adult-Heart	T_cell	12662	-0.0097618	-0.017036	0.01009	0.83333	1
AN	Adult-Heart	Cardiomyocyte	12662	4.1144e-05	6.6583e-05	0.014889	0.4989	1
AN	Adult-Heart	Fibroblast	12662	0.006113	0.010843	0.009165	0.25239	1
AN	Adult-Heart	Neutrophil	12662	-0.0007963	-0.0015807	0.0069516	0.5456	1
AN	Adult-Heart	Mast_cell	12662	-0.0061694	-0.011405	0.0077241	0.78777	1
AN	Adult-Heart	Apoptotic_cell	12662	0.0070985	0.012329	0.0077443	0.17969	1
AN	Adult-Lung	Plasmocyte	14547	0.012605	0.017219	0.010452	0.11391	1
AN	Adult-Lung	Clara_cell	14547	-0.0066157	-0.013175	0.0062842	0.85376	1
AN	Adult-Lung	Macrophage	14547	-0.0062756	-0.010835	0.0085727	0.76792	1
AN	Adult-Lung	AT2_cell	14547	-0.0019433	-0.0035871	0.0070489	0.6086	1
AN	Adult-Lung	Alveolar_bipotent	14547	0.0085729	0.014134	0.0082516	0.14943	1
AN	Adult-Lung	AT1_cell	14547	0.010406	0.018096	0.0091279	0.12716	1
AN	Adult-Lung	Endothelial_cell	14547	0.0051317	0.0069939	0.011764	0.33135	1
AN	Adult-Lung	Epithelial_cell	14547	-0.00071918	-0.001074	0.0099692	0.52875	1
AN	Adult-Lung	NKT_cell	14547	-0.0071372	-0.0099581	0.011909	0.72551	1
AN	Adult-Lung	Stromal_cell	14547	0.0036623	0.0064149	0.0078212	0.31981	1
AN	Adult-Lung	Mast_cell	14547	-0.0018371	-0.0028697	0.010981	0.56643	1
AN	Adult-Lung	Neutrophil	14547	-0.0060202	-0.01091	0.0094741	0.73742	1
AN	Adult-Lung	Smooth_muscle_cell	14547	0.00089925	0.0013705	0.010293	0.46519	1
AN	Adult-Lung	Ciliated_cell	14547	0.0029777	0.0042343	0.0073176	0.34203	1
AN	Adult-Lung	Natural_killer_cell	14547	0.0047039	0.0068976	0.011545	0.34185	1
AN	Adult-Lung	Dendritic_cell	14547	-0.010479	-0.019638	0.0096264	0.86181	1
AN	Adult-Lung	Bronchial_chondrocyte	14547	0.0034693	0.0063195	0.0066847	0.30189	1
AN	Adult-Lung	Megakaryocyte	14547	0.00098717	0.0015712	0.0056438	0.43058	1
AN	Adult-Lung	T_cell	14547	-0.010044	-0.016937	0.0097018	0.84972	1
AN	Adult-Lung	B_cell	14547	0.01258	0.019637	0.0084418	0.068102	1
AN	Adult-Lung	Proliferating_cell	14547	0.0028194	0.0046577	0.010835	0.39735	1
AN	Adult-Lung	Myeloid_cell	14547	-0.0024719	-0.0048359	0.0078026	0.6243	1
AN	Adult-Lung	Proliferating_T_cell	14547	0.0010017	0.0018144	0.0063549	0.43737	1
AN	Adult-Pancreas	Exocrine_cell	12933	0.00060955	0.0018885	0.0080529	0.46983	1
AN	Adult-Pancreas	Alpha_cell	12933	0.0062174	0.016307	0.0039379	0.057196	0.514764
AN	Adult-Pancreas	Acinar_cell	12933	-0.0065955	-0.018326	0.01415	0.67943	1
AN	Adult-Pancreas	Ductal_cell	12933	0.0034499	0.0062218	0.0080771	0.33465	1
AN	Adult-Pancreas	Smooth_muscle_cell	12933	0.0021246	0.0046309	0.0072519	0.38478	1
AN	Adult-Pancreas	Macrophage	12933	-5.8757e-05	-0.00011335	0.0074969	0.50313	1
AN	Adult-Pancreas	Endothelial_cell	12933	0.0028709	0.0057921	0.0093058	0.37885	1
AN	Adult-Pancreas	Fibroblast	12933	0.0033934	0.0075014	0.0054354	0.26622	1
AN	Adult-Pancreas	Beta_cell	12933	0.0035573	0.009172	0.0046109	0.22022	1
AN	Adult-Peripheral-Blood	Proliferating_B_cell	12126	0.014521	0.02786	0.0069994	0.019023	0.247299
AN	Adult-Peripheral-Blood	B_cell	12126	0.022767	0.042914	0.011011	0.019346	0.251498
AN	Adult-Peripheral-Blood	T_cell	12126	-0.0041894	-0.0079116	0.013906	0.61839	1
AN	Adult-Peripheral-Blood	Monocyte	12126	0.018943	0.040223	0.015926	0.11715	1
AN	Adult-Peripheral-Blood	Macrophage	12126	-0.010243	-0.020378	0.020942	0.68761	1
AN	Adult-Peripheral-Blood	Dendritic_cell	12126	-0.0055252	-0.011575	0.013268	0.66145	1
AN	Adult-Peripheral-Blood	Neutrophil	12126	-0.0010781	-0.0024741	0.0082186	0.55218	1
AN	Adult-Peripheral-Blood	Natural_killer_cell	12126	-0.0020265	-0.0035938	0.010415	0.57713	1
AN	Adult-Peripheral-Blood	Proliferating_cell	12126	0.011219	0.025344	0.0070277	0.055208	0.717704
AN	Adult-Peripheral-Blood	Myeloid_progenitor_cell	12126	-0.0021191	-0.0041859	0.011415	0.57364	1
AN	Adult-Peripheral-Blood	Erythroid_cell	12126	-3.7256e-05	-9.1647e-05	0.0084293	0.50176	1
AN	Adult-Peripheral-Blood	activative_T_cell	12126	-0.010191	-0.019348	0.012262	0.79703	1
AN	Adult-Peripheral-Blood	Eosinophil	12126	0.0070386	0.012624	0.012326	0.284	1
AN	Adult-Prostate	Epithelial_cell	12246	0.003182	0.0064646	0.019255	0.43437	1
AN	Adult-Prostate	Neuroendocrine_cell	12246	0.0094404	0.019198	0.0085954	0.13605	1
AN	Adult-Prostate	Luminal_cell	12246	-0.0076429	-0.01577	0.0074366	0.84795	1
AN	Adult-Prostate	Macrophage	12246	-0.0083633	-0.017564	0.0056749	0.92971	1
AN	Adult-Prostate	T_cell	12246	-0.0077414	-0.014649	0.0091283	0.80179	1
AN	Adult-Prostate	Endothelial_cell	12246	-0.013506	-0.023888	0.008611	0.94159	1
AN	Adult-Prostate	Neutrophil	12246	-0.0073203	-0.015155	0.0064463	0.87192	1
AN	Adult-Prostate	Smooth_muscle_cell	12246	-0.0069288	-0.014952	0.0059852	0.87648	1
AN	Adult-Prostate	Basal_cell	12246	-0.0065197	-0.012998	0.0068903	0.82797	1
AN	Adult-Prostate	Fibroblast	12246	-0.0038277	-0.0096871	0.0039918	0.83118	1
AN	Adult-Spleen	B_cell	13177	0.050906	0.08567	0.020538	0.0066015	0.0462105
AN	Adult-Spleen	Erythroid_cell	13177	0.00052161	0.0011792	0.0046238	0.45509	1
AN	Adult-Spleen	Neutrophil	13177	-0.0053837	-0.014325	0.0037433	0.9248	1
AN	Adult-Spleen	T_cell	13177	-0.0047064	-0.0077366	0.012737	0.64412	1
AN	Adult-Spleen	Endothelial_cell	13177	0.00073249	0.0010293	0.009527	0.46936	1
AN	Adult-Spleen	Lymphoid_progenitor_cell	13177	-0.0095332	-0.017289	0.0071036	0.91019	1
AN	Adult-Spleen	Macrophage	13177	-0.010375	-0.016709	0.0069373	0.9326	1
AN	Adult-Stomach	Gastric_chief_cell	14315	-0.0067663	-0.012471	0.0068433	0.8386	1
AN	Adult-Stomach	Endothelial_cell	14315	0.00048758	0.00079884	0.0067364	0.47115	1
AN	Adult-Stomach	Parietal_cell	14315	-0.0013974	-0.0025011	0.0071505	0.57747	1
AN	Adult-Stomach	Pit_cell	14315	0.0066639	0.013463	0.0085001	0.21654	1
AN	Adult-Stomach	Gastric_mucosa_cell	14315	-0.010477	-0.021272	0.0062125	0.95413	1
AN	Adult-Stomach	B_cell	14315	0.0068802	0.011172	0.0075711	0.18175	1
AN	Adult-Stomach	Stromal_cell	14315	0.0083152	0.014534	0.0069571	0.11601	1
AN	Adult-Stomach	D_cell_X_A_cell	14315	0.014067	0.029978	0.0057182	0.0069541	0.125174
AN	Adult-Stomach	Macrophage	14315	-0.0024321	-0.0038996	0.0069889	0.63607	1
AN	Adult-Stomach	Epithelial_cell	14315	0.0072326	0.012742	0.0080599	0.18477	1
AN	Adult-Stomach	Myeloid_cell	14315	-0.00051417	-0.00092703	0.0052776	0.5388	1
AN	Adult-Stomach	Fibroblast	14315	0.0057697	0.0097961	0.0071548	0.21001	1
AN	Adult-Stomach	Mast_cell	14315	0.00068234	0.0012157	0.007822	0.46524	1
AN	Adult-Stomach	Granulocyte	14315	0.0043676	0.0073057	0.006625	0.25487	1
AN	Adult-Stomach	T_cell	14315	-0.0061497	-0.012178	0.0073909	0.79731	1
AN	Adult-Stomach	Smooth_muscle_cell	14315	-0.0074443	-0.012643	0.0071477	0.85117	1
AN	Adult-Stomach	Inflammatory_cell	14315	-0.0016737	-0.0030425	0.0067469	0.59796	1
AN	Adult-Stomach	Chromaffin_cell	14315	0.012973	0.024732	0.0071007	0.033863	0.609534
AN	Adult-Thyroid	Follicular_cell	14201	0.030274	0.046094	0.019302	0.058401	0.700812
AN	Adult-Thyroid	Dendritic_cell	14201	-0.0066678	-0.012192	0.0081601	0.79306	1
AN	Adult-Thyroid	T_cell	14201	-0.0088232	-0.01429	0.011404	0.78044	1
AN	Adult-Thyroid	Endothelial_cell	14201	-0.010003	-0.014772	0.010135	0.83816	1
AN	Adult-Thyroid	Neutrophil	14201	-0.013657	-0.024391	0.0072518	0.97015	1
AN	Adult-Thyroid	Smooth_muscle_cell	14201	-0.0076454	-0.011889	0.0098177	0.78192	1
AN	Adult-Thyroid	Fibroblast	14201	-0.009332	-0.015755	0.0075986	0.89029	1
AN	Adult-Thyroid	Epithelial_cell	14201	0.019472	0.028262	0.014237	0.085715	1
AN	Adult-Thyroid	B_cell	14201	0.010545	0.014664	0.014299	0.23042	1
AN	Adult-Thyroid	Proliferating_cell	14201	0.0038725	0.0063954	0.0073017	0.29794	1
AN	Adult-Thyroid	Natural_killer_cell	14201	-0.017775	-0.029486	0.0093748	0.97101	1
AN	Adult-Thyroid	Stromal_cell	14201	-0.0032402	-0.0057889	0.0062367	0.6983	1
AN	Adult-Uterus	Endothelial_cell	13090	0.011095	0.019205	0.019876	0.28835	1
AN	Adult-Uterus	Endometrial_cell	13090	-0.0065869	-0.011729	0.0075045	0.80994	1
AN	Adult-Uterus	Smooth_muscle_cell	13090	-0.014647	-0.024594	0.011834	0.89207	1
AN	Adult-Uterus	Epithelial_cell	13090	0.0088609	0.014721	0.015407	0.28262	1
AN	Adult-Uterus	Macrophage	13090	-0.0028244	-0.005063	0.0065177	0.66762	1
AN	Adult-Uterus	T_cell	13090	-0.010475	-0.017187	0.012958	0.79054	1
AN	Adult-Uterus	Stromal_cell	13090	-0.006916	-0.011977	0.011209	0.73139	1
AN	Adult-Uterus	Fibroblast	13090	0.0005098	0.00097311	0.0081908	0.47519	1
AN	Adult-Uterus	Vascular_smooth_muscle_cell	13090	0.00039361	0.00071103	0.0095334	0.48353	1
AN	Adult-Uterus	Mast_cell	13090	-0.0034254	-0.0062653	0.0058871	0.71966	1
AN	Fetal-Brain	Erythroid_cell	14138	-0.011606	-0.019474	0.0087956	0.90649	1
AN	Fetal-Brain	Neuron	14138	-0.0032467	-0.0050734	0.023071	0.55596	1
AN	Fetal-Brain	Microglia	14138	-0.007831	-0.013502	0.007206	0.86141	1
AN	Fetal-Brain	Astrocyte	14138	-0.0085704	-0.01307	0.012465	0.75412	1
AN	Fetal-Brain	Proliferating_cell	14138	0.0095293	0.015279	0.018385	0.30212	1
AN	Fetal-Brain	Neutrophil	14138	-0.0072651	-0.014333	0.0064066	0.87159	1
AN	Fetal-Brain	Purkinje_cell	14138	-0.0084375	-0.013321	0.013526	0.73361	1
AN	Fetal-Brain	Radial_glia	14138	0.0018173	0.0026944	0.024469	0.4704	1
AN	Fetal-Brain	Oligodendrocyte	14138	-0.0043116	-0.0066558	0.017272	0.59856	1
AN	Fetal-Brain	Ependymal_cell	14138	-0.0089992	-0.015537	0.0074916	0.88516	1
AN	Fetal-Brain	Fibroblast	14138	-0.010788	-0.016252	0.01093	0.83817	1
AN	Fetal-Brain	Macrophage	14138	-0.0068006	-0.010263	0.0072114	0.82716	1
AN	Fetal-Brain	Endothelial_cell	14138	-0.008403	-0.014611	0.0047709	0.96089	1
AN	Fetal-Brain	Stromal_cell	14138	-0.0032915	-0.0056222	0.0069511	0.68208	1
AN	Fetal-Skin	Erythroid_cell	13559	-0.0043208	-0.0070772	0.007277	0.72366	1
AN	Fetal-Skin	Endothelial_cell	13559	0.005677	0.0081429	0.011434	0.30977	1
AN	Fetal-Skin	Keratinocyte	13559	-0.0021013	-0.0034469	0.0097924	0.58495	1
AN	Fetal-Skin	Neutrophil	13559	0.0058885	0.0095545	0.010297	0.28372	1
AN	Fetal-Skin	Melanocyte	13559	0.0045689	0.00683	0.012036	0.35213	1
AN	Fetal-Skin	Smooth_muscle_cell	13559	0.0017091	0.0026578	0.014213	0.45214	1
AN	Fetal-Skin	Fibroblast	13559	0.0015565	0.002735	0.015937	0.4611	1
AN	Fetal-Skin	Mesenchymal_cell	13559	-0.023586	-0.039391	0.014712	0.94554	1
AN	Fetal-Skin	Mast_cell	13559	0.0027596	0.0045086	0.0088133	0.3771	1
AN	Fetal-Skin	Proliferating_cell	13559	0.029106	0.045593	0.016799	0.041597	0.499164
AN	Fetal-Skin	Macrophage	13559	0.0053911	0.0082761	0.0084533	0.26183	1
AN	Fetal-Skin	Skeletal_muscle_cell	13559	0.0026331	0.0055724	0.0053245	0.31047	1
ASD	Adult-Adipose	Stromal_cell	11300	-0.0065906	-0.011782	0.01023	0.74028	1
ASD	Adult-Adipose	Mast_cell	11300	-0.014924	-0.024644	0.011563	0.90157	1
ASD	Adult-Adipose	Adipocyte	11300	0.0064281	0.011238	0.010673	0.2735	1
ASD	Adult-Adipose	Macrophage	11300	0.029032	0.045798	0.016479	0.039075	0.23445
ASD	Adult-Adipose	Proliferating_cell	11300	0.0038132	0.006826	0.0073837	0.30278	1
ASD	Adult-Adipose	Neutrophil	11300	0.014044	0.026741	0.0072833	0.026923	0.161538
ASD	Adult-Artery	Endothelial_cell	13789	0.008947	0.012901	0.011798	0.22412	1
ASD	Adult-Artery	Basal_cell	13789	-0.0086905	-0.012841	0.0079868	0.86172	1
ASD	Adult-Artery	B_cell	13789	0.00078096	0.0011521	0.0084476	0.46317	1
ASD	Adult-Artery	Macrophage	13789	0.0076323	0.011089	0.010709	0.23803	1
ASD	Adult-Artery	Fibroblast	13789	-0.0018466	-0.0027739	0.017321	0.54245	1
ASD	Adult-Artery	Smooth_muscle_cell	13789	0.0020684	0.0029128	0.012432	0.43393	1
ASD	Adult-Artery	Mast_cell	13789	0.016334	0.022862	0.015264	0.1423	1
ASD	Adult-Artery	Stromal_cell	13789	0.0050731	0.0079544	0.0095968	0.29854	1
ASD	Adult-Artery	Epithelial_cell	13789	-0.00652	-0.010186	0.0086545	0.77438	1
ASD	Adult-Artery	T_cell	13789	0.0049283	0.0067945	0.017029	0.38614	1
ASD	Adult-Esophagus	Epithelial_cell	14027	0.0025183	0.0043796	0.0083651	0.38169	1
ASD	Adult-Esophagus	Basal_cell	14027	0.0070212	0.011824	0.0086222	0.20774	1
ASD	Adult-Esophagus	Keratinocyte	14027	-0.0010978	-0.0029244	0.0034786	0.62384	1
ASD	Adult-Esophagus	B_cell	14027	0.0037816	0.0052066	0.010989	0.36538	1
ASD	Adult-Esophagus	Fibroblast	14027	0.0069892	0.010559	0.012505	0.28812	1
ASD	Adult-Esophagus	Endothelial_cell	14027	0.0051789	0.0076217	0.0095532	0.29388	1
ASD	Adult-Esophagus	Macrophage	14027	0.0017999	0.0027342	0.008146	0.41257	1
ASD	Adult-Esophagus	Mucosal_cell	14027	0.0041062	0.0072572	0.0062843	0.25675	1
ASD	Adult-Esophagus	Stromal_cell	14027	-0.0059999	-0.0099023	0.0080465	0.77206	1
ASD	Adult-Esophagus	Neutrophil	14027	0.0084437	0.013996	0.0067968	0.10708	1
ASD	Adult-Esophagus	Lymphocyte	14027	0.0049464	0.0068218	0.0090702	0.29276	1
ASD	Adult-Esophagus	Mast_cell	14027	-0.00051553	-0.00090671	0.0061325	0.5335	1
ASD	Adult-Esophagus	Smooth_muscle_cell	14027	0.0036757	0.005872	0.0067555	0.29319	1
ASD	Adult-Esophagus	MT_high_cell	14027	-0.0057302	-0.0076672	0.0065501	0.80916	1
ASD	Adult-Heart	Macrophage	12544	0.012075	0.020277	0.010301	0.12058	1
ASD	Adult-Heart	Smooth_muscle_cell	12544	0.0019606	0.0035066	0.0090614	0.41435	1
ASD	Adult-Heart	Endothelial_cell	12544	-0.0069281	-0.010289	0.01451	0.68348	1
ASD	Adult-Heart	Dendritic_cell	12544	0.0069436	0.013022	0.00848	0.20645	1
ASD	Adult-Heart	T_cell	12544	0.00096639	0.00166	0.009925	0.46122	1
ASD	Adult-Heart	Cardiomyocyte	12544	0.013709	0.021693	0.014668	0.175	1
ASD	Adult-Heart	Fibroblast	12544	0.0018401	0.0032608	0.0086343	0.41562	1
ASD	Adult-Heart	Neutrophil	12544	0.0042982	0.0083423	0.0069718	0.26878	1
ASD	Adult-Heart	Mast_cell	12544	0.0039444	0.0075724	0.0069325	0.28469	1
ASD	Adult-Heart	Apoptotic_cell	12544	-0.0073889	-0.012719	0.0076115	0.83416	1
ASD	Adult-Lung	Plasmocyte	14395	-0.0079994	-0.010748	0.010417	0.77874	1
ASD	Adult-Lung	Clara_cell	14395	-0.0079083	-0.01524	0.0062967	0.89542	1
ASD	Adult-Lung	Macrophage	14395	0.004993	0.0085798	0.0084747	0.27788	1
ASD	Adult-Lung	AT2_cell	14395	-0.0058124	-0.011002	0.0065758	0.81162	1
ASD	Adult-Lung	Alveolar_bipotent	14395	-0.008253	-0.013608	0.0080815	0.84642	1
ASD	Adult-Lung	AT1_cell	14395	-0.0067337	-0.011668	0.0087546	0.77909	1
ASD	Adult-Lung	Endothelial_cell	14395	0.00015236	0.00020463	0.011459	0.4947	1
ASD	Adult-Lung	Epithelial_cell	14395	-0.01136	-0.016621	0.0098268	0.87615	1
ASD	Adult-Lung	NKT_cell	14395	-0.015602	-0.021343	0.011462	0.91326	1
ASD	Adult-Lung	Stromal_cell	14395	-0.01374	-0.024509	0.0071389	0.97286	1
ASD	Adult-Lung	Mast_cell	14395	-0.0038948	-0.0066305	0.0095718	0.65796	1
ASD	Adult-Lung	Neutrophil	14395	0.0011224	0.0019815	0.0094985	0.45297	1
ASD	Adult-Lung	Smooth_muscle_cell	14395	0.00027475	0.00041457	0.010074	0.48912	1
ASD	Adult-Lung	Ciliated_cell	14395	-0.0041345	-0.0057736	0.0072819	0.71491	1
ASD	Adult-Lung	Natural_killer_cell	14395	-0.0034279	-0.0050352	0.010893	0.6235	1
ASD	Adult-Lung	Dendritic_cell	14395	-0.0041408	-0.0076852	0.0095681	0.66741	1
ASD	Adult-Lung	Bronchial_chondrocyte	14395	-0.0095312	-0.017138	0.0065783	0.9263	1
ASD	Adult-Lung	Megakaryocyte	14395	-0.0014693	-0.0023087	0.005621	0.60311	1
ASD	Adult-Lung	T_cell	14395	-0.0036081	-0.0060012	0.0097671	0.64409	1
ASD	Adult-Lung	B_cell	14395	-0.0010919	-0.0016679	0.0085066	0.55107	1
ASD	Adult-Lung	Proliferating_cell	14395	0.0013964	0.0023129	0.010624	0.44772	1
ASD	Adult-Lung	Myeloid_cell	14395	-0.00032771	-0.00063536	0.0076419	0.5171	1
ASD	Adult-Lung	Proliferating_T_cell	14395	-0.0051404	-0.0092159	0.0062696	0.79385	1
ASD	Adult-Pancreas	Exocrine_cell	12801	-0.013612	-0.041975	0.0077983	0.95954	1
ASD	Adult-Pancreas	Alpha_cell	12801	-0.0015509	-0.0040554	0.0037307	0.66119	1
ASD	Adult-Pancreas	Acinar_cell	12801	-0.0024558	-0.0067861	0.013546	0.57193	1
ASD	Adult-Pancreas	Ductal_cell	12801	0.011126	0.019841	0.0077479	0.075524	0.679716
ASD	Adult-Pancreas	Smooth_muscle_cell	12801	0.00091962	0.0019772	0.0072706	0.44968	1
ASD	Adult-Pancreas	Macrophage	12801	0.012476	0.02386	0.0071802	0.041162	0.370458
ASD	Adult-Pancreas	Endothelial_cell	12801	0.0093804	0.018765	0.008722	0.14109	1
ASD	Adult-Pancreas	Fibroblast	12801	0.0010776	0.0023825	0.0052321	0.41842	1
ASD	Adult-Pancreas	Beta_cell	12801	0.0018371	0.0025576	0.0087946	0.41727	1
ASD	Adult-Peripheral-Blood	Proliferating_B_cell	12014	-0.010038	-0.019098	0.0068814	0.92767	1
ASD	Adult-Peripheral-Blood	B_cell	12014	-0.0070688	-0.013117	0.010812	0.74338	1
ASD	Adult-Peripheral-Blood	T_cell	12014	-0.019771	-0.036741	0.013633	0.92648	1
ASD	Adult-Peripheral-Blood	Monocyte	12014	0.036425	0.072498	0.017275	0.017506	0.227578
ASD	Adult-Peripheral-Blood	Macrophage	12014	0.025857	0.049317	0.022348	0.12364	1
ASD	Adult-Peripheral-Blood	Dendritic_cell	12014	0.0040063	0.0082908	0.013521	0.3835	1
ASD	Adult-Peripheral-Blood	Neutrophil	12014	0.00068148	0.0014034	0.0098702	0.47248	1
ASD	Adult-Peripheral-Blood	Natural_killer_cell	12014	0.0014435	0.0024743	0.010973	0.44767	1
ASD	Adult-Peripheral-Blood	Proliferating_cell	12014	-0.011637	-0.025869	0.0067911	0.95668	1
ASD	Adult-Peripheral-Blood	Myeloid_progenitor_cell	12014	0.0021912	0.0042505	0.010898	0.42033	1
ASD	Adult-Peripheral-Blood	Erythroid_cell	12014	0.001214	0.0029269	0.00776	0.43784	1
ASD	Adult-Peripheral-Blood	activative_T_cell	12014	-0.024666	-0.045453	0.012262	0.97785	1
ASD	Adult-Peripheral-Blood	Eosinophil	12014	0.023031	0.040104	0.012185	0.029387	0.382031
ASD	Adult-Prostate	Epithelial_cell	12129	-0.038087	-0.075626	0.01945	0.97488	1
ASD	Adult-Prostate	Neuroendocrine_cell	12129	-0.005034	-0.01018	0.0084946	0.72328	1
ASD	Adult-Prostate	Luminal_cell	12129	0.011468	0.023381	0.0072877	0.057798	0.57798
ASD	Adult-Prostate	Macrophage	12129	0.0087586	0.018318	0.0054452	0.053877	0.53877
ASD	Adult-Prostate	T_cell	12129	-0.0072359	-0.013582	0.008899	0.79192	1
ASD	Adult-Prostate	Endothelial_cell	12129	0.015238	0.026239	0.0083897	0.034676	0.34676
ASD	Adult-Prostate	Neutrophil	12129	-0.0044629	-0.0089595	0.0065426	0.75242	1
ASD	Adult-Prostate	Smooth_muscle_cell	12129	0.0052734	0.01086	0.0060788	0.19284	1
ASD	Adult-Prostate	Basal_cell	12129	0.0063339	0.012392	0.006788	0.17539	1
ASD	Adult-Prostate	Fibroblast	12129	0.0028935	0.0071645	0.0038814	0.228	1
ASD	Adult-Spleen	B_cell	13038	-0.028436	-0.046992	0.021906	0.90286	1
ASD	Adult-Spleen	Erythroid_cell	13038	-0.00095351	-0.002135	0.0045471	0.58305	1
ASD	Adult-Spleen	Neutrophil	13038	0.0030768	0.0072574	0.0039823	0.21989	1
ASD	Adult-Spleen	T_cell	13038	0.00019514	0.00031491	0.013442	0.49421	1
ASD	Adult-Spleen	Endothelial_cell	13038	0.012757	0.017382	0.0096533	0.093185	0.652295
ASD	Adult-Spleen	Lymphoid_progenitor_cell	13038	0.015738	0.028196	0.0072871	0.015409	0.107863
ASD	Adult-Spleen	Macrophage	13038	0.0058207	0.0093152	0.0067362	0.19378	1
ASD	Adult-Stomach	Gastric_chief_cell	14152	-0.0020676	-0.0038302	0.0063509	0.62762	1
ASD	Adult-Stomach	Endothelial_cell	14152	0.0059306	0.0096253	0.0065294	0.18187	1
ASD	Adult-Stomach	Parietal_cell	14152	0.00011945	0.00020993	0.0071371	0.49332	1
ASD	Adult-Stomach	Pit_cell	14152	0.0026378	0.005275	0.0081264	0.37275	1
ASD	Adult-Stomach	Gastric_mucosa_cell	14152	0.00029014	0.00058001	0.0059371	0.48051	1
ASD	Adult-Stomach	B_cell	14152	-0.00021406	-0.00033953	0.007649	0.51116	1
ASD	Adult-Stomach	Stromal_cell	14152	0.0014662	0.0025376	0.0067762	0.41435	1
ASD	Adult-Stomach	D_cell_X_A_cell	14152	0.0068208	0.014497	0.0049217	0.082904	1
ASD	Adult-Stomach	Macrophage	14152	0.00088799	0.0014133	0.0067571	0.44772	1
ASD	Adult-Stomach	Epithelial_cell	14152	0.0051177	0.0089476	0.0078678	0.2577	1
ASD	Adult-Stomach	Myeloid_cell	14152	0.0067841	0.011933	0.0052534	0.098298	1
ASD	Adult-Stomach	Fibroblast	14152	0.0044435	0.0075068	0.0069807	0.26222	1
ASD	Adult-Stomach	Mast_cell	14152	0.0033121	0.0058566	0.0075652	0.33077	1
ASD	Adult-Stomach	Granulocyte	14152	0.0025131	0.0040943	0.0065163	0.34988	1
ASD	Adult-Stomach	T_cell	14152	0.0018151	0.0035344	0.0074495	0.40375	1
ASD	Adult-Stomach	Smooth_muscle_cell	14152	0.0018116	0.0029969	0.0071963	0.40062	1
ASD	Adult-Stomach	Inflammatory_cell	14152	-0.0051725	-0.0092992	0.0065171	0.7863	1
ASD	Adult-Stomach	Chromaffin_cell	14152	0.0037582	0.007047	0.0069562	0.29451	1
ASD	Adult-Thyroid	Follicular_cell	14054	0.016622	0.024922	0.01906	0.19159	1
ASD	Adult-Thyroid	Dendritic_cell	14054	-0.0095577	-0.017303	0.0077953	0.88991	1
ASD	Adult-Thyroid	T_cell	14054	0.0041282	0.0065773	0.011192	0.35612	1
ASD	Adult-Thyroid	Endothelial_cell	14054	-0.00049045	-0.000719	0.0099099	0.51974	1
ASD	Adult-Thyroid	Neutrophil	14054	0.00084709	0.001472	0.0072395	0.45343	1
ASD	Adult-Thyroid	Smooth_muscle_cell	14054	-0.010653	-0.016287	0.0097565	0.86254	1
ASD	Adult-Thyroid	Fibroblast	14054	-0.0075759	-0.01261	0.0071849	0.85415	1
ASD	Adult-Thyroid	Epithelial_cell	14054	-0.0093476	-0.01345	0.014215	0.74459	1
ASD	Adult-Thyroid	B_cell	14054	-0.0050487	-0.0069588	0.014958	0.63214	1
ASD	Adult-Thyroid	Proliferating_cell	14054	0.0080287	0.013227	0.0070744	0.12822	1
ASD	Adult-Thyroid	Natural_killer_cell	14054	-0.0091342	-0.014974	0.0091246	0.84159	1
ASD	Adult-Thyroid	Stromal_cell	14054	-0.014861	-0.026317	0.0061395	0.99224	1
ASD	Adult-Uterus	Endothelial_cell	12956	0.0082529	0.014231	0.020497	0.34361	1
ASD	Adult-Uterus	Endometrial_cell	12956	-0.0034858	-0.0061729	0.0073023	0.68344	1
ASD	Adult-Uterus	Smooth_muscle_cell	12956	0.00042401	0.00070216	0.011411	0.48518	1
ASD	Adult-Uterus	Epithelial_cell	12956	-0.0053926	-0.0088907	0.015743	0.63402	1
ASD	Adult-Uterus	Macrophage	12956	-0.0060211	-0.010818	0.0061952	0.83444	1
ASD	Adult-Uterus	T_cell	12956	0.0076627	0.012442	0.01264	0.27219	1
ASD	Adult-Uterus	Stromal_cell	12956	-0.0081342	-0.013941	0.010882	0.77261	1
ASD	Adult-Uterus	Fibroblast	12956	-0.0016744	-0.0031471	0.0081324	0.58156	1
ASD	Adult-Uterus	Vascular_smooth_muscle_cell	12956	-0.0051045	-0.0089488	0.0094047	0.70635	1
ASD	Adult-Uterus	Mast_cell	12956	0.0041886	0.0079316	0.005547	0.2251	1
ASD	Fetal-Brain	Erythroid_cell	13975	0.011948	0.019878	0.0087472	0.085986	1
ASD	Fetal-Brain	Neuron	13975	0.01235	0.019094	0.021979	0.2871	1
ASD	Fetal-Brain	Microglia	13975	0.0016219	0.002782	0.0069239	0.4074	1
ASD	Fetal-Brain	Astrocyte	13975	0.003751	0.0056284	0.012555	0.38256	1
ASD	Fetal-Brain	Proliferating_cell	13975	-0.0097787	-0.015552	0.018638	0.70009	1
ASD	Fetal-Brain	Neutrophil	13975	0.0012853	0.0022666	0.0075411	0.43233	1
ASD	Fetal-Brain	Purkinje_cell	13975	0.015583	0.024337	0.013393	0.12233	1
ASD	Fetal-Brain	Radial_glia	13975	0.0054867	0.0080773	0.024124	0.41004	1
ASD	Fetal-Brain	Oligodendrocyte	13975	0.0052908	0.008101	0.017141	0.37879	1
ASD	Fetal-Brain	Ependymal_cell	13975	0.0072323	0.012474	0.0073267	0.1618	1
ASD	Fetal-Brain	Fibroblast	13975	0.0041124	0.0061726	0.010714	0.35056	1
ASD	Fetal-Brain	Macrophage	13975	0.0073418	0.011003	0.0069698	0.1461	1
ASD	Fetal-Brain	Endothelial_cell	13975	0.004028	0.0070539	0.0046909	0.19527	1
ASD	Fetal-Brain	Stromal_cell	13975	0.0036097	0.0060525	0.006906	0.3006	1
ASD	Fetal-Skin	Erythroid_cell	13406	0.0014396	0.0023146	0.0071747	0.42049	1
ASD	Fetal-Skin	Endothelial_cell	13406	-0.0017357	-0.0024869	0.011056	0.56237	1
ASD	Fetal-Skin	Keratinocyte	13406	-0.011798	-0.019357	0.0097288	0.88736	1
ASD	Fetal-Skin	Neutrophil	13406	-0.0057204	-0.0087572	0.010771	0.70232	1
ASD	Fetal-Skin	Melanocyte	13406	0.00010963	0.00016247	0.011767	0.49628	1
ASD	Fetal-Skin	Smooth_muscle_cell	13406	-0.011617	-0.018005	0.013946	0.79756	1
ASD	Fetal-Skin	Fibroblast	13406	0.0025746	0.0044622	0.015634	0.4346	1
ASD	Fetal-Skin	Mesenchymal_cell	13406	-0.01256	-0.020965	0.014489	0.80698	1
ASD	Fetal-Skin	Mast_cell	13406	-0.021474	-0.036012	0.0082127	0.99553	1
ASD	Fetal-Skin	Proliferating_cell	13406	0.019318	0.030008	0.016478	0.12054	1
ASD	Fetal-Skin	Macrophage	13406	-0.0026438	-0.0040074	0.0082143	0.62621	1
ASD	Fetal-Skin	Skeletal_muscle_cell	13406	0.0075371	0.015568	0.0052841	0.076892	0.922704
Asthma	Adult-Adipose	Stromal_cell	11023	0.0052804	0.0085208	0.011793	0.32717	1
Asthma	Adult-Adipose	Mast_cell	11023	-0.020108	-0.031598	0.012162	0.95085	1
Asthma	Adult-Adipose	Adipocyte	11023	0.010701	0.018025	0.011229	0.17031	1
Asthma	Adult-Adipose	Macrophage	11023	-0.01268	-0.019378	0.018055	0.75874	1
Asthma	Adult-Adipose	Proliferating_cell	11023	-0.006573	-0.011385	0.0077375	0.80219	1
Asthma	Adult-Adipose	Neutrophil	11023	0.010613	0.019519	0.0075635	0.080301	0.481806
Asthma	Adult-Artery	Endothelial_cell	13408	-0.0034373	-0.0048797	0.012227	0.61069	1
Asthma	Adult-Artery	Basal_cell	13408	-0.0077323	-0.010197	0.0091027	0.80218	1
Asthma	Adult-Artery	B_cell	13408	-0.012634	-0.017844	0.0087935	0.9246	1
Asthma	Adult-Artery	Macrophage	13408	0.0029192	0.0040562	0.011187	0.39707	1
Asthma	Adult-Artery	Fibroblast	13408	0.013551	0.019763	0.018152	0.22768	1
Asthma	Adult-Artery	Smooth_muscle_cell	13408	-0.011383	-0.015635	0.01241	0.82048	1
Asthma	Adult-Artery	Mast_cell	13408	0.00047799	0.00065056	0.016054	0.48812	1
Asthma	Adult-Artery	Stromal_cell	13408	0.00073937	0.0011344	0.0097927	0.46991	1
Asthma	Adult-Artery	Epithelial_cell	13408	0.001618	0.0024686	0.0090336	0.42893	1
Asthma	Adult-Artery	T_cell	13408	-0.0026685	-0.0035856	0.017502	0.56059	1
Asthma	Adult-Esophagus	Epithelial_cell	13640	-0.0043685	-0.0070817	0.0089445	0.68737	1
Asthma	Adult-Esophagus	Basal_cell	13640	-0.010294	-0.01539	0.0098699	0.85151	1
Asthma	Adult-Esophagus	Keratinocyte	13640	-0.0033269	-0.0082926	0.0038464	0.80646	1
Asthma	Adult-Esophagus	B_cell	13640	0.010858	0.014045	0.011937	0.18152	1
Asthma	Adult-Esophagus	Fibroblast	13640	-0.011629	-0.016634	0.013115	0.81237	1
Asthma	Adult-Esophagus	Endothelial_cell	13640	0.0077824	0.011107	0.010064	0.21969	1
Asthma	Adult-Esophagus	Macrophage	13640	-0.0030735	-0.0044439	0.0087697	0.637	1
Asthma	Adult-Esophagus	Mucosal_cell	13640	0.0027581	0.0047659	0.0062004	0.32822	1
Asthma	Adult-Esophagus	Stromal_cell	13640	-0.00062892	-0.0010144	0.0084178	0.52978	1
Asthma	Adult-Esophagus	Neutrophil	13640	-0.0010169	-0.0015244	0.007797	0.55188	1
Asthma	Adult-Esophagus	Lymphocyte	13640	0.010805	0.014322	0.0097058	0.13281	1
Asthma	Adult-Esophagus	Mast_cell	13640	0.003252	0.0044389	0.0086137	0.35289	1
Asthma	Adult-Esophagus	Smooth_muscle_cell	13640	-0.0085701	-0.013114	0.0070689	0.8873	1
Asthma	Adult-Esophagus	MT_high_cell	13640	0.0062029	0.0081481	0.0069566	0.1863	1
Asthma	Adult-Heart	Macrophage	12226	-0.008166	-0.012963	0.010766	0.77592	1
Asthma	Adult-Heart	Smooth_muscle_cell	12226	0.005395	0.0092807	0.0091732	0.27823	1
Asthma	Adult-Heart	Endothelial_cell	12226	0.0032844	0.0046996	0.015246	0.41472	1
Asthma	Adult-Heart	Dendritic_cell	12226	-0.00098565	-0.0017003	0.0092547	0.54241	1
Asthma	Adult-Heart	T_cell	12226	-0.0070946	-0.011596	0.010403	0.75238	1
Asthma	Adult-Heart	Cardiomyocyte	12226	-0.0073006	-0.010962	0.015377	0.68252	1
Asthma	Adult-Heart	Fibroblast	12226	0.0063402	0.010481	0.0097129	0.25696	1
Asthma	Adult-Heart	Neutrophil	12226	0.0019792	0.0034154	0.0079861	0.40214	1
Asthma	Adult-Heart	Mast_cell	12226	-0.0033028	-0.0056146	0.0078605	0.66282	1
Asthma	Adult-Heart	Apoptotic_cell	12226	0.00031653	0.00052024	0.0080818	0.48438	1
Asthma	Adult-Lung	Plasmocyte	13976	0.0021166	0.0026692	0.011371	0.42617	1
Asthma	Adult-Lung	Clara_cell	13976	0.0050779	0.0095722	0.0059896	0.19829	1
Asthma	Adult-Lung	Macrophage	13976	-0.0030853	-0.0049023	0.0092331	0.63087	1
Asthma	Adult-Lung	AT2_cell	13976	0.0014963	0.0019112	0.011553	0.44847	1
Asthma	Adult-Lung	Alveolar_bipotent	13976	-0.0076977	-0.009213	0.011447	0.74936	1
Asthma	Adult-Lung	AT1_cell	13976	-0.0089102	-0.011689	0.011787	0.77514	1
Asthma	Adult-Lung	Endothelial_cell	13976	0.013049	0.016826	0.012745	0.15296	1
Asthma	Adult-Lung	Epithelial_cell	13976	0.012675	0.017664	0.010517	0.11408	1
Asthma	Adult-Lung	NKT_cell	13976	0.0037232	0.0048782	0.012885	0.38631	1
Asthma	Adult-Lung	Stromal_cell	13976	0.00028012	0.00035177	0.011007	0.48985	1
Asthma	Adult-Lung	Mast_cell	13976	0.0030955	0.00435	0.011324	0.39229	1
Asthma	Adult-Lung	Neutrophil	13976	0.00014126	0.00022763	0.0093085	0.49395	1
Asthma	Adult-Lung	Smooth_muscle_cell	13976	0.001982	0.0028432	0.010594	0.4258	1
Asthma	Adult-Lung	Ciliated_cell	13976	0.00091504	0.0012401	0.0076717	0.45253	1
Asthma	Adult-Lung	Natural_killer_cell	13976	0.00086298	0.0012076	0.011558	0.47024	1
Asthma	Adult-Lung	Dendritic_cell	13976	0.0037943	0.0066462	0.0090507	0.33753	1
Asthma	Adult-Lung	Bronchial_chondrocyte	13976	0.00783	0.013507	0.0066358	0.11902	1
Asthma	Adult-Lung	Megakaryocyte	13976	-0.0020582	-0.0032126	0.0056458	0.64228	1
Asthma	Adult-Lung	T_cell	13976	0.00054879	0.00084173	0.010163	0.47847	1
Asthma	Adult-Lung	B_cell	13976	-0.0019138	-0.0027213	0.0090605	0.58364	1
Asthma	Adult-Lung	Proliferating_cell	13976	-0.0010692	-0.0015773	0.012095	0.53522	1
Asthma	Adult-Lung	Myeloid_cell	13976	-0.0035294	-0.0062455	0.0080602	0.66926	1
Asthma	Adult-Lung	Proliferating_T_cell	13976	-0.0022836	-0.003882	0.0065907	0.63551	1
Asthma	Adult-Pancreas	Exocrine_cell	12450	-0.01014	-0.03022	0.00809	0.89496	1
Asthma	Adult-Pancreas	Alpha_cell	12450	-0.0024494	-0.0048693	0.0057443	0.66509	1
Asthma	Adult-Pancreas	Acinar_cell	12450	0.010371	0.02798	0.016866	0.26932	1
Asthma	Adult-Pancreas	Ductal_cell	12450	0.0030933	0.0052504	0.0081602	0.35232	1
Asthma	Adult-Pancreas	Smooth_muscle_cell	12450	-0.0057698	-0.011747	0.0077905	0.77053	1
Asthma	Adult-Pancreas	Macrophage	12450	-0.0035934	-0.0064903	0.0076444	0.68084	1
Asthma	Adult-Pancreas	Endothelial_cell	12450	0.00021935	0.00041986	0.0092917	0.49058	1
Asthma	Adult-Pancreas	Fibroblast	12450	0.00061503	0.0011143	0.0060755	0.45968	1
Asthma	Adult-Pancreas	Beta_cell	12450	-0.0090778	-0.012079	0.0090838	0.84117	1
Asthma	Adult-Peripheral-Blood	Proliferating_B_cell	11694	0.0053588	0.0094065	0.0074294	0.23537	1
Asthma	Adult-Peripheral-Blood	B_cell	11694	0.0077912	0.013523	0.011845	0.25535	1
Asthma	Adult-Peripheral-Blood	T_cell	11694	-0.012051	-0.021031	0.014399	0.79868	1
Asthma	Adult-Peripheral-Blood	Monocyte	11694	0.016661	0.030994	0.017928	0.17637	1
Asthma	Adult-Peripheral-Blood	Macrophage	11694	0.0092954	0.016276	0.022919	0.34253	1
Asthma	Adult-Peripheral-Blood	Dendritic_cell	11694	0.0395	0.077223	0.014044	0.002462	0.032006
Asthma	Adult-Peripheral-Blood	Neutrophil	11694	0.01323	0.025894	0.010999	0.11452	1
Asthma	Adult-Peripheral-Blood	Natural_killer_cell	11694	0.0040311	0.0066038	0.012222	0.37077	1
Asthma	Adult-Peripheral-Blood	Proliferating_cell	11694	-0.010236	-0.021212	0.007254	0.92088	1
Asthma	Adult-Peripheral-Blood	Myeloid_progenitor_cell	11694	0.0032618	0.005946	0.011337	0.38679	1
Asthma	Adult-Peripheral-Blood	Erythroid_cell	11694	-0.0015176	-0.0034641	0.0081841	0.57355	1
Asthma	Adult-Peripheral-Blood	activative_T_cell	11694	-0.0034067	-0.0059147	0.013256	0.6014	1
Asthma	Adult-Peripheral-Blood	Eosinophil	11694	-0.0097216	-0.016101	0.012304	0.78526	1
Asthma	Adult-Prostate	Epithelial_cell	11801	0.018817	0.036022	0.020345	0.17752	1
Asthma	Adult-Prostate	Neuroendocrine_cell	11801	0.0044389	0.0086942	0.0090999	0.31285	1
Asthma	Adult-Prostate	Luminal_cell	11801	-0.0035509	-0.0063153	0.0087137	0.65818	1
Asthma	Adult-Prostate	Macrophage	11801	-0.010253	-0.019812	0.0060001	0.95625	1
Asthma	Adult-Prostate	T_cell	11801	0.0034105	0.0060611	0.0096251	0.36155	1
Asthma	Adult-Prostate	Endothelial_cell	11801	0.0001721	0.00029048	0.0085388	0.49196	1
Asthma	Adult-Prostate	Neutrophil	11801	0.0037973	0.006973	0.0070588	0.29531	1
Asthma	Adult-Prostate	Smooth_muscle_cell	11801	-0.0063054	-0.012741	0.0063703	0.83886	1
Asthma	Adult-Prostate	Basal_cell	11801	-0.0088136	-0.016192	0.0073137	0.8859	1
Asthma	Adult-Prostate	Fibroblast	11801	-0.0010329	-0.0024882	0.0041919	0.59731	1
Asthma	Adult-Spleen	B_cell	12676	-0.0027984	-0.0043392	0.023779	0.54684	1
Asthma	Adult-Spleen	Erythroid_cell	12676	-0.010387	-0.022549	0.0047721	0.98524	1
Asthma	Adult-Spleen	Neutrophil	12676	-0.0022106	-0.0049023	0.0042752	0.69745	1
Asthma	Adult-Spleen	T_cell	12676	-0.01094	-0.016678	0.014272	0.77833	1
Asthma	Adult-Spleen	Endothelial_cell	12676	0.0061847	0.0081725	0.009728	0.26247	1
Asthma	Adult-Spleen	Lymphoid_progenitor_cell	12676	-0.0043335	-0.0073599	0.0076179	0.71527	1
Asthma	Adult-Spleen	Macrophage	12676	-0.0033267	-0.0050057	0.0073089	0.6755	1
Asthma	Adult-Stomach	Gastric_chief_cell	13770	0.0064631	0.013858	0.0052057	0.10722	1
Asthma	Adult-Stomach	Endothelial_cell	13770	-0.0049651	-0.0078261	0.0065699	0.77509	1
Asthma	Adult-Stomach	Parietal_cell	13770	0.0087478	0.016688	0.0065113	0.089572	1
Asthma	Adult-Stomach	Pit_cell	13770	-0.0074608	-0.01451	0.0085633	0.80818	1
Asthma	Adult-Stomach	Gastric_mucosa_cell	13770	0.0033924	0.0065459	0.0063816	0.29751	1
Asthma	Adult-Stomach	B_cell	13770	-0.0069805	-0.010402	0.0079859	0.80896	1
Asthma	Adult-Stomach	Stromal_cell	13770	-0.00075231	-0.0012342	0.0067749	0.54421	1
Asthma	Adult-Stomach	D_cell_X_A_cell	13770	0.0022246	0.0048472	0.0053765	0.33952	1
Asthma	Adult-Stomach	Macrophage	13770	-0.0063656	-0.0097937	0.0069015	0.82182	1
Asthma	Adult-Stomach	Epithelial_cell	13770	-0.0028374	-0.0048636	0.0078688	0.64079	1
Asthma	Adult-Stomach	Myeloid_cell	13770	-0.0044693	-0.0075514	0.0052627	0.80212	1
Asthma	Adult-Stomach	Fibroblast	13770	0.00047314	0.00076137	0.006978	0.47297	1
Asthma	Adult-Stomach	Mast_cell	13770	-0.0003778	-0.00061219	0.0079944	0.51885	1
Asthma	Adult-Stomach	Granulocyte	13770	-0.0014198	-0.0022112	0.0065941	0.58524	1
Asthma	Adult-Stomach	T_cell	13770	-0.014375	-0.027922	0.007924	0.96515	1
Asthma	Adult-Stomach	Smooth_muscle_cell	13770	-0.01202	-0.018394	0.0074816	0.94592	1
Asthma	Adult-Stomach	Inflammatory_cell	13770	0.0084236	0.015259	0.0065245	0.098351	1
Asthma	Adult-Stomach	Chromaffin_cell	13770	-0.0013206	-0.0024114	0.0073283	0.5715	1
Asthma	Adult-Thyroid	Follicular_cell	13653	0.014532	0.021216	0.020832	0.24272	1
Asthma	Adult-Thyroid	Dendritic_cell	13653	-0.0073764	-0.012365	0.0086283	0.80369	1
Asthma	Adult-Thyroid	T_cell	13653	-0.013639	-0.020247	0.012096	0.87024	1
Asthma	Adult-Thyroid	Endothelial_cell	13653	0.0088659	0.012537	0.010422	0.19748	1
Asthma	Adult-Thyroid	Neutrophil	13653	-0.01013	-0.01604	0.0078705	0.90096	1
Asthma	Adult-Thyroid	Smooth_muscle_cell	13653	-0.011707	-0.017131	0.0099694	0.87984	1
Asthma	Adult-Thyroid	Fibroblast	13653	-0.0065646	-0.010423	0.0077135	0.80262	1
Asthma	Adult-Thyroid	Epithelial_cell	13653	-0.0082405	-0.011474	0.014761	0.71167	1
Asthma	Adult-Thyroid	B_cell	13653	-0.0027547	-0.0036677	0.015261	0.57162	1
Asthma	Adult-Thyroid	Proliferating_cell	13653	-0.016893	-0.026245	0.0077357	0.9855	1
Asthma	Adult-Thyroid	Natural_killer_cell	13653	-0.012033	-0.018506	0.0098026	0.89017	1
Asthma	Adult-Thyroid	Stromal_cell	13653	-0.0076578	-0.012859	0.0064489	0.88247	1
Asthma	Adult-Uterus	Endothelial_cell	12611	0.001247	0.0021005	0.021959	0.47736	1
Asthma	Adult-Uterus	Endometrial_cell	12611	0.0026433	0.004507	0.0075915	0.36385	1
Asthma	Adult-Uterus	Smooth_muscle_cell	12611	-0.0077176	-0.011916	0.012781	0.72701	1
Asthma	Adult-Uterus	Epithelial_cell	12611	0.029984	0.048216	0.016452	0.034198	0.34198
Asthma	Adult-Uterus	Macrophage	12611	-0.0055448	-0.0096732	0.006679	0.79678	1
Asthma	Adult-Uterus	T_cell	12611	0.00090025	0.0014122	0.013309	0.47304	1
Asthma	Adult-Uterus	Stromal_cell	12611	-0.017397	-0.027693	0.012166	0.92363	1
Asthma	Adult-Uterus	Fibroblast	12611	0.0068515	0.012068	0.0086577	0.21437	1
Asthma	Adult-Uterus	Vascular_smooth_muscle_cell	12611	-0.003652	-0.0060664	0.010167	0.64027	1
Asthma	Adult-Uterus	Mast_cell	12611	0.005029	0.0084997	0.0062847	0.21181	1
Asthma	Fetal-Brain	Erythroid_cell	13609	0.018187	0.023029	0.017372	0.14758	1
Asthma	Fetal-Brain	Neuron	13609	0.010312	0.015205	0.024999	0.34	1
Asthma	Fetal-Brain	Microglia	13609	-0.0076978	-0.012834	0.007121	0.86014	1
Asthma	Fetal-Brain	Astrocyte	13609	-0.016144	-0.02343	0.012759	0.89711	1
Asthma	Fetal-Brain	Proliferating_cell	13609	-0.02933	-0.04442	0.019216	0.93652	1
Asthma	Fetal-Brain	Neutrophil	13609	-0.0026803	-0.0045643	0.0077366	0.63549	1
Asthma	Fetal-Brain	Purkinje_cell	13609	0.019497	0.029358	0.01442	0.088189	1
Asthma	Fetal-Brain	Radial_glia	13609	-0.036947	-0.052273	0.025279	0.92806	1
Asthma	Fetal-Brain	Oligodendrocyte	13609	-0.041373	-0.061357	0.017613	0.99058	1
Asthma	Fetal-Brain	Ependymal_cell	13609	0.0046195	0.0077083	0.0075955	0.27154	1
Asthma	Fetal-Brain	Fibroblast	13609	-0.010347	-0.014843	0.011026	0.82596	1
Asthma	Fetal-Brain	Macrophage	13609	-0.0027268	-0.004004	0.0069952	0.65166	1
Asthma	Fetal-Brain	Endothelial_cell	13609	-0.0011614	-0.0019846	0.0047502	0.59658	1
Asthma	Fetal-Brain	Stromal_cell	13609	0.0048067	0.0077666	0.0069087	0.2433	1
Asthma	Fetal-Skin	Erythroid_cell	13053	0.012964	0.013035	0.016852	0.22087	1
Asthma	Fetal-Skin	Endothelial_cell	13053	-0.0010718	-0.0014413	0.011583	0.53686	1
Asthma	Fetal-Skin	Keratinocyte	13053	0.017654	0.027704	0.009925	0.037653	0.451836
Asthma	Fetal-Skin	Neutrophil	13053	-0.0035672	-0.0051458	0.011269	0.6242	1
Asthma	Fetal-Skin	Melanocyte	13053	-0.0065203	-0.0092667	0.012213	0.70329	1
Asthma	Fetal-Skin	Smooth_muscle_cell	13053	-0.001261	-0.0018565	0.014955	0.5336	1
Asthma	Fetal-Skin	Fibroblast	13053	-0.0080596	-0.01352	0.015395	0.69969	1
Asthma	Fetal-Skin	Mesenchymal_cell	13053	0.0090242	0.014573	0.01528	0.2774	1
Asthma	Fetal-Skin	Mast_cell	13053	0.0032953	0.0051341	0.0088048	0.35411	1
Asthma	Fetal-Skin	Proliferating_cell	13053	-0.0089991	-0.013405	0.017295	0.69858	1
Asthma	Fetal-Skin	Macrophage	13053	-0.0099059	-0.014479	0.0086145	0.8749	1
Asthma	Fetal-Skin	Skeletal_muscle_cell	13053	-0.0058735	-0.011614	0.0055879	0.85339	1
BC	Adult-Adipose	Stromal_cell	11432	0.04771	0.082718	0.013727	0.00025579	0.00153474
BC	Adult-Adipose	Mast_cell	11432	-0.00844	-0.013728	0.015051	0.71252	1
BC	Adult-Adipose	Adipocyte	11432	-0.033178	-0.058392	0.013229	0.99392	1
BC	Adult-Adipose	Macrophage	11432	-0.050352	-0.079346	0.021715	0.98978	1
BC	Adult-Adipose	Proliferating_cell	11432	-0.0046585	-0.0082091	0.0097292	0.68396	1
BC	Adult-Adipose	Neutrophil	11432	-0.013157	-0.025891	0.0088992	0.93034	1
BC	Adult-Artery	Endothelial_cell	13975	0.017825	0.02532	0.015405	0.12364	1
BC	Adult-Artery	Basal_cell	13975	-0.0065869	-0.0095725	0.010349	0.73776	1
BC	Adult-Artery	B_cell	13975	-0.0039681	-0.0058062	0.010779	0.64361	1
BC	Adult-Artery	Macrophage	13975	-0.045797	-0.068745	0.012748	0.99984	1
BC	Adult-Artery	Fibroblast	13975	0.065197	0.096374	0.02247	0.0018603	0.018603
BC	Adult-Artery	Smooth_muscle_cell	13975	0.039122	0.054018	0.015813	0.0066854	0.066854
BC	Adult-Artery	Mast_cell	13975	-0.021861	-0.030619	0.01918	0.87279	1
BC	Adult-Artery	Stromal_cell	13975	-0.0015705	-0.0024294	0.012327	0.55069	1
BC	Adult-Artery	Epithelial_cell	13975	0.004876	0.0075305	0.011091	0.3301	1
BC	Adult-Artery	T_cell	13975	0.036561	0.049651	0.021765	0.046511	0.46511
BC	Adult-Esophagus	Epithelial_cell	14230	-0.00083404	-0.0015178	0.010047	0.53308	1
BC	Adult-Esophagus	Basal_cell	14230	0.0052832	0.0086804	0.011279	0.31976	1
BC	Adult-Esophagus	Keratinocyte	14230	-2.5747e-05	-7.0277e-05	0.0044203	0.50232	1
BC	Adult-Esophagus	B_cell	14230	0.0067663	0.0091797	0.014173	0.31654	1
BC	Adult-Esophagus	Fibroblast	14230	0.037948	0.056373	0.016406	0.010366	0.145124
BC	Adult-Esophagus	Endothelial_cell	14230	0.024095	0.035137	0.01211	0.023322	0.326508
BC	Adult-Esophagus	Macrophage	14230	-0.00078276	-0.0011985	0.010251	0.53043	1
BC	Adult-Esophagus	Mucosal_cell	14230	0.0020281	0.0035666	0.007917	0.39891	1
BC	Adult-Esophagus	Stromal_cell	14230	0.026118	0.042998	0.010151	0.0050472	0.0706608
BC	Adult-Esophagus	Neutrophil	14230	-0.010452	-0.01759	0.0084064	0.89313	1
BC	Adult-Esophagus	Lymphocyte	14230	0.0086514	0.011742	0.011612	0.22814	1
BC	Adult-Esophagus	Mast_cell	14230	0.0039655	0.0069222	0.0077157	0.30365	1
BC	Adult-Esophagus	Smooth_muscle_cell	14230	0.020303	0.032135	0.0085967	0.0091037	0.127452
BC	Adult-Esophagus	MT_high_cell	14230	-0.003584	-0.0047567	0.0084136	0.66493	1
BC	Adult-Heart	Macrophage	12697	-0.011805	-0.021297	0.011846	0.84049	1
BC	Adult-Heart	Smooth_muscle_cell	12697	0.026177	0.045634	0.011538	0.011649	0.11649
BC	Adult-Heart	Endothelial_cell	12697	0.038016	0.055873	0.017895	0.016827	0.16827
BC	Adult-Heart	Dendritic_cell	12697	-0.015407	-0.030351	0.010082	0.93675	1
BC	Adult-Heart	T_cell	12697	-0.0023759	-0.0040478	0.012715	0.57411	1
BC	Adult-Heart	Cardiomyocyte	12697	0.022487	0.035092	0.018811	0.11598	1
BC	Adult-Heart	Fibroblast	12697	0.017396	0.030528	0.011326	0.062296	0.62296
BC	Adult-Heart	Neutrophil	12697	-0.0096561	-0.020277	0.0078978	0.88925	1
BC	Adult-Heart	Mast_cell	12697	0.0022414	0.004201	0.0093461	0.40523	1
BC	Adult-Heart	Apoptotic_cell	12697	0.022092	0.036812	0.0098692	0.012606	0.12606
BC	Adult-Lung	Plasmocyte	14600	0.020899	0.028077	0.013364	0.058936	1
BC	Adult-Lung	Clara_cell	14600	0.008354	0.016374	0.0075313	0.13367	1
BC	Adult-Lung	Macrophage	14600	-0.011379	-0.02227	0.0085795	0.90761	1
BC	Adult-Lung	AT2_cell	14600	0.006353	0.011923	0.0082261	0.21998	1
BC	Adult-Lung	Alveolar_bipotent	14600	0.0094934	0.015466	0.0099971	0.17116	1
BC	Adult-Lung	AT1_cell	14600	0.014225	0.02439	0.01104	0.098794	1
BC	Adult-Lung	Endothelial_cell	14600	0.026316	0.034772	0.014374	0.033576	0.772248
BC	Adult-Lung	Epithelial_cell	14600	0.013651	0.019564	0.012295	0.13345	1
BC	Adult-Lung	NKT_cell	14600	0.021626	0.029224	0.014645	0.06989	1
BC	Adult-Lung	Stromal_cell	14600	0.024199	0.042408	0.0094542	0.0052443	0.120619
BC	Adult-Lung	Mast_cell	14600	0.0019375	0.0032808	0.01225	0.43717	1
BC	Adult-Lung	Neutrophil	14600	-0.010759	-0.019338	0.011049	0.83489	1
BC	Adult-Lung	Smooth_muscle_cell	14600	0.040656	0.059825	0.013079	0.00094231	0.0216731
BC	Adult-Lung	Ciliated_cell	14600	0.0094097	0.012952	0.0092866	0.15548	1
BC	Adult-Lung	Natural_killer_cell	14600	0.032578	0.046266	0.014647	0.013076	0.300748
BC	Adult-Lung	Dendritic_cell	14600	-0.015572	-0.028906	0.011811	0.90631	1
BC	Adult-Lung	Bronchial_chondrocyte	14600	0.019471	0.034025	0.0085185	0.011143	0.256289
BC	Adult-Lung	Megakaryocyte	14600	0.005281	0.0082166	0.0070213	0.22599	1
BC	Adult-Lung	T_cell	14600	-0.0016925	-0.0027489	0.012599	0.55343	1
BC	Adult-Lung	B_cell	14600	0.0017801	0.002766	0.010412	0.43213	1
BC	Adult-Lung	Proliferating_cell	14600	-0.011672	-0.020212	0.012228	0.83008	1
BC	Adult-Lung	Myeloid_cell	14600	-0.021829	-0.043668	0.0090391	0.99212	1
BC	Adult-Lung	Proliferating_T_cell	14600	-0.0036252	-0.0063427	0.0081272	0.67222	1
BC	Adult-Pancreas	Exocrine_cell	12968	0.010894	0.033021	0.010202	0.14281	1
BC	Adult-Pancreas	Alpha_cell	12968	0.0017793	0.0035301	0.0072504	0.40307	1
BC	Adult-Pancreas	Acinar_cell	12968	-0.013061	-0.035658	0.019111	0.75281	1
BC	Adult-Pancreas	Ductal_cell	12968	0.007682	0.013437	0.010194	0.22555	1
BC	Adult-Pancreas	Smooth_muscle_cell	12968	0.001063	0.0022533	0.0095337	0.45561	1
BC	Adult-Pancreas	Macrophage	12968	-0.0031439	-0.0060391	0.0091927	0.63382	1
BC	Adult-Pancreas	Endothelial_cell	12968	0.0095302	0.018683	0.011429	0.20218	1
BC	Adult-Pancreas	Fibroblast	12968	0.0069582	0.014235	0.0071948	0.16675	1
BC	Adult-Pancreas	Beta_cell	12968	0.0077579	0.019132	0.0061048	0.10192	0.91728
BC	Adult-Peripheral-Blood	Proliferating_B_cell	12173	-0.0026648	-0.0050248	0.0087144	0.62012	1
BC	Adult-Peripheral-Blood	B_cell	12173	0.0010916	0.002002	0.013672	0.46818	1
BC	Adult-Peripheral-Blood	T_cell	12173	-0.0055018	-0.010054	0.017344	0.62446	1
BC	Adult-Peripheral-Blood	Monocyte	12173	0.026779	0.055404	0.019595	0.085882	1
BC	Adult-Peripheral-Blood	Macrophage	12173	-0.0025853	-0.0052379	0.025058	0.54109	1
BC	Adult-Peripheral-Blood	Dendritic_cell	12173	-0.010578	-0.021902	0.017022	0.73283	1
BC	Adult-Peripheral-Blood	Neutrophil	12173	-0.012776	-0.028858	0.010513	0.88786	1
BC	Adult-Peripheral-Blood	Natural_killer_cell	12173	-0.014226	-0.025174	0.012966	0.86371	1
BC	Adult-Peripheral-Blood	Proliferating_cell	12173	0.0029418	0.0063797	0.0088048	0.36915	1
BC	Adult-Peripheral-Blood	Myeloid_progenitor_cell	12173	0.016285	0.031034	0.01456	0.13168	1
BC	Adult-Peripheral-Blood	Erythroid_cell	12173	0.026119	0.061942	0.010603	0.0068903	0.0895739
BC	Adult-Peripheral-Blood	activative_T_cell	12173	0.0039354	0.0073384	0.015491	0.39973	1
BC	Adult-Peripheral-Blood	Eosinophil	12173	-0.0045344	-0.0079371	0.015086	0.61813	1
BC	Adult-Prostate	Epithelial_cell	12267	0.0059595	0.011663	0.025815	0.40872	1
BC	Adult-Prostate	Neuroendocrine_cell	12267	0.00033058	0.00065572	0.011188	0.48821	1
BC	Adult-Prostate	Luminal_cell	12267	0.0083849	0.016558	0.0094732	0.18806	1
BC	Adult-Prostate	Macrophage	12267	-0.0071719	-0.01602	0.0066075	0.86112	1
BC	Adult-Prostate	T_cell	12267	0.014655	0.02687	0.011706	0.10531	1
BC	Adult-Prostate	Endothelial_cell	12267	0.017509	0.030045	0.010653	0.05015	0.5015
BC	Adult-Prostate	Neutrophil	12267	-0.013122	-0.02718	0.007779	0.95417	1
BC	Adult-Prostate	Smooth_muscle_cell	12267	0.0089588	0.01847	0.0079105	0.12872	1
BC	Adult-Prostate	Basal_cell	12267	0.0089906	0.017246	0.0087643	0.1525	1
BC	Adult-Prostate	Fibroblast	12267	0.002783	0.0069115	0.0052878	0.29935	1
BC	Adult-Spleen	B_cell	13216	0.0042924	0.0072401	0.025873	0.43412	1
BC	Adult-Spleen	Erythroid_cell	13216	0.0085603	0.018974	0.0057133	0.067041	0.469287
BC	Adult-Spleen	Neutrophil	13216	-0.0031162	-0.0082091	0.004666	0.74788	1
BC	Adult-Spleen	T_cell	13216	0.0032141	0.0051342	0.016335	0.42201	1
BC	Adult-Spleen	Endothelial_cell	13216	0.013479	0.018267	0.012039	0.13146	0.92022
BC	Adult-Spleen	Lymphoid_progenitor_cell	13216	0.0008713	0.001542	0.0090453	0.46163	1
BC	Adult-Spleen	Macrophage	13216	-0.0030438	-0.0061182	0.0061204	0.69052	1
BC	Adult-Stomach	Gastric_chief_cell	14365	-0.0088229	-0.019159	0.0064972	0.91275	1
BC	Adult-Stomach	Endothelial_cell	14365	0.010816	0.017414	0.008087	0.090546	1
BC	Adult-Stomach	Parietal_cell	14365	-0.0073344	-0.014116	0.008045	0.81902	1
BC	Adult-Stomach	Pit_cell	14365	-0.0006531	-0.0013045	0.010433	0.52496	1
BC	Adult-Stomach	Gastric_mucosa_cell	14365	-0.013063	-0.025794	0.008035	0.94798	1
BC	Adult-Stomach	B_cell	14365	0.00088623	0.0014689	0.0092081	0.46166	1
BC	Adult-Stomach	Stromal_cell	14365	0.018222	0.030795	0.0084969	0.016002	0.288036
BC	Adult-Stomach	D_cell_X_A_cell	14365	-0.0036105	-0.0078562	0.0064093	0.71339	1
BC	Adult-Stomach	Macrophage	14365	-0.0072831	-0.01174	0.0082731	0.81065	1
BC	Adult-Stomach	Epithelial_cell	14365	0.015248	0.026723	0.0097352	0.058653	1
BC	Adult-Stomach	Myeloid_cell	14365	-0.006109	-0.011317	0.0060735	0.84275	1
BC	Adult-Stomach	Fibroblast	14365	0.02143	0.035298	0.0088466	0.0077165	0.138897
BC	Adult-Stomach	Mast_cell	14365	0.006179	0.011101	0.0093529	0.25442	1
BC	Adult-Stomach	Granulocyte	14365	0.011259	0.018494	0.0079931	0.079488	1
BC	Adult-Stomach	T_cell	14365	-0.0078398	-0.015717	0.0094282	0.79715	1
BC	Adult-Stomach	Smooth_muscle_cell	14365	0.011035	0.017529	0.0092702	0.11696	1
BC	Adult-Stomach	Inflammatory_cell	14365	0.0022336	0.0042228	0.0079643	0.38957	1
BC	Adult-Stomach	Chromaffin_cell	14365	0.0086317	0.016293	0.0088123	0.16367	1
BC	Adult-Thyroid	Follicular_cell	14260	0.039512	0.058383	0.024045	0.050177	0.602124
BC	Adult-Thyroid	Dendritic_cell	14260	-0.0070242	-0.012823	0.0099657	0.75954	1
BC	Adult-Thyroid	T_cell	14260	-0.0030003	-0.0047117	0.014531	0.58179	1
BC	Adult-Thyroid	Endothelial_cell	14260	0.016887	0.024303	0.012587	0.089869	1
BC	Adult-Thyroid	Neutrophil	14260	-0.0082179	-0.01464	0.0085355	0.83216	1
BC	Adult-Thyroid	Smooth_muscle_cell	14260	0.023355	0.034837	0.012767	0.033695	0.40434
BC	Adult-Thyroid	Fibroblast	14260	0.032157	0.05275	0.0095739	0.00039256	0.00471072
BC	Adult-Thyroid	Epithelial_cell	14260	0.029609	0.042121	0.018564	0.05537	0.66444
BC	Adult-Thyroid	B_cell	14260	0.018262	0.024961	0.019046	0.16883	1
BC	Adult-Thyroid	Proliferating_cell	14260	-0.0088792	-0.014317	0.0092447	0.83158	1
BC	Adult-Thyroid	Natural_killer_cell	14260	0.0019422	0.0031482	0.011792	0.43459	1
BC	Adult-Thyroid	Stromal_cell	14260	0.016678	0.028803	0.0080475	0.019124	0.229488
BC	Adult-Uterus	Endothelial_cell	13124	-0.00064467	-0.0010967	0.026063	0.50987	1
BC	Adult-Uterus	Endometrial_cell	13124	0.0011443	0.0019893	0.0095684	0.45241	1
BC	Adult-Uterus	Smooth_muscle_cell	13124	0.011809	0.018876	0.015341	0.22073	1
BC	Adult-Uterus	Epithelial_cell	13124	0.020459	0.033308	0.02038	0.15773	1
BC	Adult-Uterus	Macrophage	13124	-0.023132	-0.041763	0.0079945	0.99809	1
BC	Adult-Uterus	T_cell	13124	-0.023061	-0.036869	0.016299	0.92144	1
BC	Adult-Uterus	Stromal_cell	13124	6.8607e-05	0.00011173	0.014813	0.49815	1
BC	Adult-Uterus	Fibroblast	13124	0.011599	0.021713	0.010277	0.12954	1
BC	Adult-Uterus	Vascular_smooth_muscle_cell	13124	0.016296	0.028085	0.012439	0.095094	0.95094
BC	Adult-Uterus	Mast_cell	13124	-0.0027223	-0.0051531	0.0070938	0.64941	1
BC	Fetal-Brain	Erythroid_cell	14178	0.0054544	0.0089926	0.010866	0.30784	1
BC	Fetal-Brain	Neuron	14178	0.0092541	0.014048	0.029666	0.37755	1
BC	Fetal-Brain	Microglia	14178	0.0059411	0.010276	0.0086173	0.24528	1
BC	Fetal-Brain	Astrocyte	14178	0.019874	0.029279	0.015809	0.10437	1
BC	Fetal-Brain	Proliferating_cell	14178	0.026372	0.040597	0.023927	0.1352	1
BC	Fetal-Brain	Neutrophil	14178	0.0046425	0.0089644	0.0082232	0.28619	1
BC	Fetal-Brain	Purkinje_cell	14178	0.0034941	0.0053616	0.017171	0.41938	1
BC	Fetal-Brain	Radial_glia	14178	0.048129	0.069275	0.03044	0.05694	0.79716
BC	Fetal-Brain	Oligodendrocyte	14178	0.011246	0.016861	0.022045	0.30498	1
BC	Fetal-Brain	Ependymal_cell	14178	0.0087881	0.014967	0.0094702	0.17672	1
BC	Fetal-Brain	Fibroblast	14178	0.033443	0.049219	0.013776	0.0076071	0.106499
BC	Fetal-Brain	Macrophage	14178	0.0087817	0.013302	0.008578	0.15299	1
BC	Fetal-Brain	Endothelial_cell	14178	0.0012757	0.0022083	0.0059788	0.41552	1
BC	Fetal-Brain	Stromal_cell	14178	0.018234	0.030255	0.008625	0.017264	0.241696
BC	Fetal-Skin	Erythroid_cell	13606	-6.0778e-06	-9.8582e-06	0.008383	0.50029	1
BC	Fetal-Skin	Endothelial_cell	13606	0.0060573	0.0084939	0.014133	0.33412	1
BC	Fetal-Skin	Keratinocyte	13606	0.00076291	0.0012144	0.01218	0.47503	1
BC	Fetal-Skin	Neutrophil	13606	-0.022171	-0.036021	0.01236	0.96356	1
BC	Fetal-Skin	Melanocyte	13606	-0.016126	-0.023503	0.015129	0.85675	1
BC	Fetal-Skin	Smooth_muscle_cell	13606	0.0046162	0.0069633	0.018557	0.40177	1
BC	Fetal-Skin	Fibroblast	13606	0.025921	0.044294	0.020214	0.09988	1
BC	Fetal-Skin	Mesenchymal_cell	13606	-0.00094756	-0.0015483	0.018522	0.5204	1
BC	Fetal-Skin	Mast_cell	13606	-0.0068995	-0.011354	0.010753	0.73944	1
BC	Fetal-Skin	Proliferating_cell	13606	-0.01172	-0.017801	0.021742	0.70507	1
BC	Fetal-Skin	Macrophage	13606	-0.010275	-0.016431	0.0096468	0.85657	1
BC	Fetal-Skin	Skeletal_muscle_cell	13606	-0.0039383	-0.007991	0.0068332	0.7178	1
BD	Adult-Adipose	Stromal_cell	11099	-0.026669	-0.04427	0.012555	0.98316	1
BD	Adult-Adipose	Mast_cell	11099	0.033469	0.053665	0.013279	0.0058676	0.0352056
BD	Adult-Adipose	Adipocyte	11099	0.025387	0.044191	0.011623	0.014487	0.086922
BD	Adult-Adipose	Macrophage	11099	0.047484	0.074546	0.01887	0.0059361	0.0356166
BD	Adult-Adipose	Proliferating_cell	11099	0.0028812	0.0051587	0.0083411	0.36489	1
BD	Adult-Adipose	Neutrophil	11099	0.0042469	0.0078678	0.0081898	0.30204	1
BD	Adult-Artery	Endothelial_cell	13519	0.023958	0.034469	0.013236	0.035155	0.35155
BD	Adult-Artery	Basal_cell	13519	-0.0034536	-0.0046983	0.00954	0.64133	1
BD	Adult-Artery	B_cell	13519	0.0059721	0.0087893	0.0093798	0.26217	1
BD	Adult-Artery	Macrophage	13519	0.012751	0.018415	0.011853	0.14103	1
BD	Adult-Artery	Fibroblast	13519	-0.029068	-0.042879	0.019801	0.92894	1
BD	Adult-Artery	Smooth_muscle_cell	13519	-0.0022523	-0.0031446	0.013657	0.56549	1
BD	Adult-Artery	Mast_cell	13519	0.015425	0.021591	0.017328	0.1867	1
BD	Adult-Artery	Stromal_cell	13519	-0.013613	-0.021244	0.010555	0.90141	1
BD	Adult-Artery	Epithelial_cell	13519	-0.0037872	-0.0059087	0.0097131	0.6517	1
BD	Adult-Artery	T_cell	13519	0.0075763	0.010376	0.018509	0.34115	1
BD	Adult-Esophagus	Epithelial_cell	13756	-0.0073191	-0.012341	0.0095357	0.77861	1
BD	Adult-Esophagus	Basal_cell	13756	0.012234	0.019349	0.010229	0.11587	1
BD	Adult-Esophagus	Keratinocyte	13756	-0.0025955	-0.0068038	0.0038817	0.74813	1
BD	Adult-Esophagus	B_cell	13756	0.022161	0.030358	0.012345	0.036322	0.508508
BD	Adult-Esophagus	Fibroblast	13756	-0.010001	-0.014657	0.014493	0.75492	1
BD	Adult-Esophagus	Endothelial_cell	13756	0.021033	0.030657	0.010696	0.024638	0.344932
BD	Adult-Esophagus	Macrophage	13756	0.0096927	0.014662	0.0089841	0.14033	1
BD	Adult-Esophagus	Mucosal_cell	13756	0.0014834	0.0026484	0.006828	0.41401	1
BD	Adult-Esophagus	Stromal_cell	13756	-0.00015351	-0.00024949	0.0089297	0.50686	1
BD	Adult-Esophagus	Neutrophil	13756	0.0068749	0.011314	0.0073463	0.17469	1
BD	Adult-Esophagus	Lymphocyte	13756	0.015668	0.021672	0.0099772	0.058181	0.814534
BD	Adult-Esophagus	Mast_cell	13756	0.012301	0.017402	0.0088655	0.082662	1
BD	Adult-Esophagus	Smooth_muscle_cell	13756	0.0091251	0.014195	0.0074601	0.11064	1
BD	Adult-Esophagus	MT_high_cell	13756	0.0056484	0.0075477	0.007333	0.22058	1
BD	Adult-Heart	Macrophage	12321	0.025975	0.042968	0.01143	0.011536	0.11536
BD	Adult-Heart	Smooth_muscle_cell	12321	-0.0083035	-0.014577	0.010036	0.79597	1
BD	Adult-Heart	Endothelial_cell	12321	0.025472	0.037318	0.016128	0.057141	0.57141
BD	Adult-Heart	Dendritic_cell	12321	0.009715	0.017972	0.0093502	0.14941	1
BD	Adult-Heart	T_cell	12321	0.014835	0.025221	0.010686	0.082553	0.82553
BD	Adult-Heart	Cardiomyocyte	12321	-0.017413	-0.026902	0.016461	0.85493	1
BD	Adult-Heart	Fibroblast	12321	0.0053528	0.0089891	0.010412	0.3036	1
BD	Adult-Heart	Neutrophil	12321	0.012612	0.024277	0.0076352	0.049296	0.49296
BD	Adult-Heart	Mast_cell	12321	0.0088192	0.015699	0.0084113	0.14722	1
BD	Adult-Heart	Apoptotic_cell	12321	0.0024232	0.0040746	0.0086507	0.3897	1
BD	Adult-Lung	Plasmocyte	14106	-0.010115	-0.013416	0.012237	0.79576	1
BD	Adult-Lung	Clara_cell	14106	-0.0077975	-0.014884	0.0064574	0.88637	1
BD	Adult-Lung	Macrophage	14106	0.0046262	0.0078057	0.0093374	0.31015	1
BD	Adult-Lung	AT2_cell	14106	0.0099783	0.012951	0.012233	0.20735	1
BD	Adult-Lung	Alveolar_bipotent	14106	0.010599	0.013018	0.012408	0.19651	1
BD	Adult-Lung	AT1_cell	14106	0.011422	0.0153	0.0126	0.18235	1
BD	Adult-Lung	Endothelial_cell	14106	-0.005607	-0.0074234	0.01392	0.65645	1
BD	Adult-Lung	Epithelial_cell	14106	-0.016642	-0.023752	0.011698	0.92256	1
BD	Adult-Lung	NKT_cell	14106	-0.0086722	-0.011739	0.013816	0.73489	1
BD	Adult-Lung	Stromal_cell	14106	-0.003082	-0.0039509	0.011965	0.60163	1
BD	Adult-Lung	Mast_cell	14106	0.0080851	0.011939	0.012239	0.25444	1
BD	Adult-Lung	Neutrophil	14106	-0.0066634	-0.011635	0.0094819	0.75889	1
BD	Adult-Lung	Smooth_muscle_cell	14106	-0.011599	-0.017091	0.011684	0.83958	1
BD	Adult-Lung	Ciliated_cell	14106	-0.0022311	-0.0031212	0.0081707	0.60759	1
BD	Adult-Lung	Natural_killer_cell	14106	-0.028435	-0.041167	0.012699	0.98742	1
BD	Adult-Lung	Dendritic_cell	14106	-0.011108	-0.020425	0.0095145	0.87848	1
BD	Adult-Lung	Bronchial_chondrocyte	14106	-0.012314	-0.021657	0.0073016	0.95414	1
BD	Adult-Lung	Megakaryocyte	14106	0.010692	0.016555	0.0063189	0.045326	1
BD	Adult-Lung	T_cell	14106	-0.0065577	-0.010567	0.010686	0.73028	1
BD	Adult-Lung	B_cell	14106	-0.0015038	-0.0022944	0.0094426	0.56327	1
BD	Adult-Lung	Proliferating_cell	14106	0.0079386	0.012252	0.012508	0.26283	1
BD	Adult-Lung	Myeloid_cell	14106	-0.0071789	-0.013761	0.0080707	0.81313	1
BD	Adult-Lung	Proliferating_T_cell	14106	-0.0058573	-0.010471	0.0069729	0.79954	1
BD	Adult-Pancreas	Exocrine_cell	12571	0.0035547	0.010793	0.0086174	0.33999	1
BD	Adult-Pancreas	Alpha_cell	12571	0.0052714	0.010611	0.0061273	0.19482	1
BD	Adult-Pancreas	Acinar_cell	12571	0.0075957	0.020069	0.018651	0.34192	1
BD	Adult-Pancreas	Ductal_cell	12571	0.0039104	0.0068842	0.0086976	0.32651	1
BD	Adult-Pancreas	Smooth_muscle_cell	12571	0.0080571	0.017097	0.0084561	0.17035	1
BD	Adult-Pancreas	Macrophage	12571	0.010209	0.019171	0.0080453	0.10224	0.92016
BD	Adult-Pancreas	Endothelial_cell	12571	0.0071829	0.014031	0.0098261	0.2324	1
BD	Adult-Pancreas	Fibroblast	12571	-0.0035929	-0.0068243	0.0065319	0.70885	1
BD	Adult-Pancreas	Beta_cell	12571	0.0098269	0.013396	0.009881	0.15999	1
BD	Adult-Peripheral-Blood	Proliferating_B_cell	11789	-0.002323	-0.0044095	0.0076005	0.62006	1
BD	Adult-Peripheral-Blood	B_cell	11789	-0.0082612	-0.015304	0.012028	0.7539	1
BD	Adult-Peripheral-Blood	T_cell	11789	-0.0079658	-0.014598	0.015212	0.69974	1
BD	Adult-Peripheral-Blood	Monocyte	11789	-0.0064671	-0.012589	0.018834	0.63434	1
BD	Adult-Peripheral-Blood	Macrophage	11789	0.044308	0.081985	0.025213	0.039448	0.512824
BD	Adult-Peripheral-Blood	Dendritic_cell	11789	-0.0022002	-0.0044671	0.015198	0.55755	1
BD	Adult-Peripheral-Blood	Neutrophil	11789	-0.012521	-0.025438	0.011071	0.87096	1
BD	Adult-Peripheral-Blood	Natural_killer_cell	11789	-0.0033871	-0.0056995	0.011841	0.61257	1
BD	Adult-Peripheral-Blood	Proliferating_cell	11789	-0.0055207	-0.012187	0.0076282	0.76538	1
BD	Adult-Peripheral-Blood	Myeloid_progenitor_cell	11789	-0.0068276	-0.013137	0.012208	0.71201	1
BD	Adult-Peripheral-Blood	Erythroid_cell	11789	-0.011696	-0.028011	0.0082381	0.92214	1
BD	Adult-Peripheral-Blood	activative_T_cell	11789	-0.0078347	-0.014202	0.013687	0.71648	1
BD	Adult-Peripheral-Blood	Eosinophil	11789	0.024271	0.042165	0.013668	0.037902	0.492726
BD	Adult-Prostate	Epithelial_cell	11908	0.0048107	0.0095212	0.023377	0.41848	1
BD	Adult-Prostate	Neuroendocrine_cell	11908	0.0034608	0.0069658	0.0095212	0.35812	1
BD	Adult-Prostate	Luminal_cell	11908	0.0007489	0.0013587	0.0089012	0.46648	1
BD	Adult-Prostate	Macrophage	11908	0.0051175	0.010659	0.0061655	0.20327	1
BD	Adult-Prostate	T_cell	11908	0.0038542	0.007188	0.0098585	0.34792	1
BD	Adult-Prostate	Endothelial_cell	11908	0.013247	0.022582	0.0093712	0.078763	0.78763
BD	Adult-Prostate	Neutrophil	11908	0.0027708	0.00547	0.0072376	0.35092	1
BD	Adult-Prostate	Smooth_muscle_cell	11908	-0.0053217	-0.010712	0.0069673	0.7775	1
BD	Adult-Prostate	Basal_cell	11908	0.0014201	0.0026701	0.0076194	0.42608	1
BD	Adult-Prostate	Fibroblast	11908	-0.0010592	-0.0026066	0.0044798	0.59346	1
BD	Adult-Spleen	B_cell	12782	0.0031778	0.0052504	0.024678	0.44877	1
BD	Adult-Spleen	Erythroid_cell	12782	0.0048381	0.01081	0.0049641	0.16489	1
BD	Adult-Spleen	Neutrophil	12782	-0.0023088	-0.0052769	0.0045571	0.69379	1
BD	Adult-Spleen	T_cell	12782	0.015204	0.024323	0.015064	0.15643	1
BD	Adult-Spleen	Endothelial_cell	12782	0.02091	0.028386	0.010689	0.025234	0.176638
BD	Adult-Spleen	Lymphoid_progenitor_cell	12782	0.0056463	0.010025	0.0080641	0.24191	1
BD	Adult-Spleen	Macrophage	12782	0.0066569	0.010674	0.0073015	0.18097	1
BD	Adult-Stomach	Gastric_chief_cell	13883	0.0080659	0.014526	0.0072886	0.13423	1
BD	Adult-Stomach	Endothelial_cell	13883	0.0056946	0.0091718	0.0073083	0.21794	1
BD	Adult-Stomach	Parietal_cell	13883	0.0037458	0.0066839	0.0074629	0.30786	1
BD	Adult-Stomach	Pit_cell	13883	0.012128	0.024215	0.009118	0.091759	1
BD	Adult-Stomach	Gastric_mucosa_cell	13883	0.0014279	0.0027783	0.006803	0.41688	1
BD	Adult-Stomach	B_cell	13883	-0.003429	-0.0054754	0.0085153	0.65641	1
BD	Adult-Stomach	Stromal_cell	13883	-0.0017296	-0.0028956	0.0076072	0.58993	1
BD	Adult-Stomach	D_cell_X_A_cell	13883	-0.0049511	-0.0106	0.0054296	0.81907	1
BD	Adult-Stomach	Macrophage	13883	0.0095226	0.015071	0.0074377	0.10023	1
BD	Adult-Stomach	Epithelial_cell	13883	0.001253	0.0021583	0.0088081	0.44344	1
BD	Adult-Stomach	Myeloid_cell	13883	-0.0017342	-0.0030271	0.0056516	0.62052	1
BD	Adult-Stomach	Fibroblast	13883	-0.0022536	-0.0037066	0.0078277	0.61329	1
BD	Adult-Stomach	Mast_cell	13883	0.007685	0.013331	0.0085543	0.1845	1
BD	Adult-Stomach	Granulocyte	13883	0.0042578	0.0068149	0.0072694	0.27904	1
[truncated: 9,124 more rows]

[truncated: 2 more sheets: Table I, Table J]
